# Supplementary material for: Functional Screening Identifies MicroRNAs as Multi-Cellular Regulators of Heart Failure
Source: Sci Rep. 2019 Apr 15;9:6055. doi: 10.1038/s41598-019-41491-9 (PMC6465262; doi:10.1038/s41598-019-41491-9)
Supplement: Supplementary file 2 — Supplementary Table S1 [file 41598_2019_41491_MOESM2_ESM.xlsx]

## Sheet: Info
Supplementary Table S1 Effects of heart failure-associated miRNA mimics on the main read outs for each screen
Values are represented as relative log2 fold change over negative control mimic-transfected cells.
MiRNAs were selected for high throughput phenotypical screening based on their differential expression in the hearts of patients diagnosed with viral myocarditis (Human VM),
patients undergoing cardiac transplantation (Human TX), and in animal models of inflammatory cardiac disease, such as murine viral myocarditis (Mouse VM), murine cardiac transplant (Mouse TX), and rat metabolic syndrome (ZSF1).
In the table, letter indicates the study where each miRNA was differentially expressed (Mouse VM = A, Mouse TX = B, ZSF1 = C, Human VM = D and Human TX = E) and color indicates significantly up or downregulated (Green = UP and Red =Down)

## Sheet: miRNA library results
miRNA	miRNA profiling study	nRCM Screening						nRCF Screening												BMDM Screening
		Cell size						Absolute collagen area						Number of nuclei						Roundness									NFkB nuclear translocation
		Control			PE			Control			TGFβ			Control			TGFβ			Control			IFNγ			IL-4			Control			LPS
		log2 F.C.	STDEV	P-value	log2 F.C.	STDEV	P-value	log2 F.C.	STDEV	P-value	log2 F.C.	STDEV	P-value	log2 F.C.	STDEV	P-value	log2 F.C.	STDEV	P-value	log2 F.C.	STDEV	P-value	log2 F.C.	STDEV	P-value	log2 F.C.	STDEV	P-value	log2 F.C.	STDEV	P-value	log2 F.C.	STDEV	P-value
let-7a-5p	A, B	-0.0517463	0.178947	0.593614	-0.112161	0.107983	0.0786694	0.375196	0.0510002	0.0179374	1.50008	1.02559	0.102868	0.0215155	0.114506	0.580229	0.0737547	0.0905765	0.0482	0.0415884	0.073275	0.427871	0.0964673	0.0135655	0.000326442	0.121804	0.227525	0.579139	-0.0426242	0.0699036	0.740492	0.445017	0.591307	0.30064
let-7b-3p	A, B, C	0.115749	0.322922	0.390179	-0.307733	0.282025	0.0498466	-0.644971	0.166227	0.00793062	-0.174359	0.266859	0.754662	-0.146553	0.173029	0.0371879	0.0383574	0.143068	0.435779	0.241584	0.100608	0.0464259	0.190032	0.0102028	1.01572e-06	0.275551	0.0673808	0.0404256	0.292552	0.0954465	0.00893269	0.406682	0.321265	0.126397
let-7b-5p	B, C	-0.0949617	0.323011	0.546516	-0.0240126	0.139351	0.85384	-0.150664	0.194667	0.630281	-0.330953	0.364344	0.437308	-0.0179223	0.149422	0.758419	0.110529	0.136765	0.0420743	0.160373	0.0960098	0.0931165	0.130247	0.0318799	0.00228606	0.263236	0.097141	0.020827	-0.102055	0.227877	0.596633	-0.421422	0.140181	0.0138524
let-7c-3p	B, C	-0.253034	0.150434	0.00898622	-0.340355	0.204006	0.00968331	-1.45647	0.51171	0.0232341	-1.00302	0.721795	0.146196	-0.0934821	0.108449	0.0376549	0.00195882	0.126691	0.911848	0.337817	0.0439821	0.000894786	0.23985	0.0793685	0.0233484	0.469751	0.0212412	4.43899e-07	0.423914	0.19783	0.0343319	-0.0372723	0.287997	0.950603
let-7c-5p	B, C	0.123339	0.130795	0.0559339	-0.0223961	0.299291	0.938209	-0.0119482	0.390524	0.870481	0.506172	0.653753	0.246087	0.105388	0.0870281	0.00604502	0.150892	0.0876306	0.000470005	0.0799743	0.0479361	0.0785365	0.180972	0.0764834	0.0401313	-0.0731278	0.00501595	0.0517502	-0.084369	0.124262	0.516307	-0.0470379	0.16489	0.872502
let-7d-5p	A, B	-0.0770669	0.206384	0.463779	-0.0517104	0.0643734	0.272392	-0.0818402	0.267478	0.91689	0.157611	0.34912	0.389564	0.0319673	0.104747	0.389436	0.0917092	0.0854678	0.0139462	-0.0632442	0.0319627	0.0465433	0.0576704	0.0791086	0.328899	-0.0715379	0.101521	0.370294	-0.122018	0.143375	0.369386	-0.0128815	0.225638	0.945811
let-7e-5p	B, C	-0.0938499	0.173888	0.294663	-0.00413028	0.0802158	0.84065	1.48121	0.652896	0.0399329	1.0721	0.906247	0.142938	0.13044	0.082695	0.00101501	0.127227	0.0758732	0.000660291	0.157034	0.116001	0.137748	0.0538194	0.0462121	0.162944	0.083984	0.1008	0.27433	0.649869	0.99066	0.365221	0.238062	0.179928	0.114097
let-7f-5p	B	-0.0170278	0.25639	0.943089	-0.121797	0.198751	0.242705	0.381104	0.395969	0.183822	0.133157	0.596508	0.594921	-0.060695	0.121969	0.197797	0.0451337	0.276805	0.620211	0.0204958	0.0427363	0.50522	0.024421	0.0710023	0.613079	0.00135539	0.128818	0.963883	-0.125232	0.124508	0.316392	-0.129524	0.102731	0.373511
let-7g-5p	B, C	-0.166759	0.155866	0.0556944	-0.156295	0.214466	0.165031	0.0197978	0.572063	0.842568	0.564364	1.10785	0.412012	-0.0598811	0.108808	0.161504	0.0763372	0.0925865	0.0452351	0.0249285	0.045394	0.449324	0.104298	0.064542	0.0869496	-0.0375509	0.0219938	0.319971	-0.151863	0.064711	0.122893	-0.0112011	0.19814	0.932282
miR-1	A, B	-0.499669	0.298642	0.00958715	-0.259866	0.248322	0.0582313	0.778514	0.384578	0.0354901	0.874957	0.598491	0.0830614	-0.563956	0.214035	3.77553e-05	-0.516499	0.136752	5.05903e-07	0.152763	0.0715311	0.0530654	0.112283	0.0374815	0.0106161	0.166146	0.0206944	0.000504755	0.000349214	0.198996	0.919409	-0.0150827	0.160253	0.945639
miR-100-5p	B, C, D	-0.0416954	0.251689	0.766746	-0.0663336	0.258435	0.635958	-0.466413	0.212313	0.0657539	-0.883143	0.999218	0.303833	-0.022151	0.213039	0.78267	0.0143788	0.148855	0.746448	0.0981077	0.068731	0.117928	0.136662	0.0234663	0.000206294	0.0521278	0.078251	0.372375	-0.163823	0.154257	0.250049	-0.344012	0.153495	0.0440835
miR-101-3p	B, C	-0.249868	0.111398	0.00184515	-0.297809	0.293159	0.0625705	-0.644444	0.17293	0.00877555	-0.247377	0.832822	0.791305	-0.345505	0.218794	0.00140389	-0.360867	0.204512	0.000623422	0.253793	0.0873972	0.0298474	0.209198	0.0849669	0.03874	0.417152	0.0405095	2.7599e-06	0.00670065	0.158661	0.864406	-0.224149	0.3131	0.396594
miR-103a-2-5p	A, B, C, D	-0.115261	0.237837	0.328956	-0.164945	0.313895	0.290585	-2.29724	0.487177	0.0048896	-2.52431	0.820144	0.0232168	-0.353171	0.163148	0.000146089	-0.221371	0.187786	0.00810036	0.297067	0.0434894	0.0012555	0.192846	0.0429052	0.00299361	0.366343	0.0778471	0.0022771	0.121862	0.062127	0.123318	0.0221889	0.158417	0.734973
miR-103a-3p	A, B, C, D	-0.51311	0.229449	0.00255132	-0.410527	0.249008	0.0102832	0.204447	0.36519	0.360891	-0.458853	0.444556	0.311293	-0.402452	0.11579	1.92388e-06	-0.252528	0.136353	0.000369739	0.122202	0.0958363	0.149894	0.119698	0.0236278	0.000516332	0.178944	0.16812	0.194273	0.0840094	0.192644	0.501143	0.218404	0.536952	0.520689
miR-103b	A, B, C, D	-0.761353	0.26658	0.000813375	-0.814256	0.380783	0.00333543	0.134182	0.279017	0.41075	1.53401	0.437255	0.00497108	-0.388252	0.302346	0.00488765	-0.425161	0.112304	2.38996e-07	0.310049	0.0690252	0.009463	0.216074	0.0129887	3.00594e-07	0.371431	0.0861381	0.00401068	0.351862	0.276844	0.132056	-0.0589767	0.0653365	0.744502
miR-106a-3p	A, D	0.197065	0.322876	0.180059	0.0147466	0.349905	0.858612	-0.66937	0.140739	0.0044665	-0.487332	0.545071	0.352173	-0.417823	0.240514	0.000764834	-0.415712	0.226291	0.000483086	0.066244	0.0825561	0.29379	0.11864	0.0342473	0.00533343	0.07502	0.0135225	0.0374619	-0.0343757	0.210145	0.894942	-0.000912332	0.0758738	0.827088
miR-106a-5p	A, D	-0.345087	0.255077	0.0225341	-0.264928	0.208493	0.0300222	0.448812	0.403891	0.14394	0.257374	1.03059	0.618664	-0.0626155	0.158316	0.291018	0.360458	0.102521	3.1787e-07	0.22327	0.121259	0.080314	0.130943	0.015032	3.35348e-05	0.281893	0.17797	0.0984707	0.0661186	0.249907	0.651639	-0.210851	0.0665344	0.101424
miR-106b-5p	A	-0.237693	0.431715	0.252398	-0.314625	0.189201	0.00978695	0.359494	0.282504	0.108108	0.310373	0.27223	0.133197	-0.209589	0.177035	0.00762547	0.304445	0.111962	6.99583e-06	0.140269	0.0709886	0.0623478	0.149877	0.0439178	0.00831159	0.169254	0.0739734	0.119382	-0.168323	0.193567	0.314166	0.0111284	0.063934	0.735582
miR-107	A, B, D	-0.0426766	0.25123	0.759597	-0.110198	0.260213	0.40528	-0.39265	0.340486	0.237158	-0.597672	0.587281	0.277797	-0.396617	0.156813	4.30184e-05	-0.365054	0.177331	0.000185176	0.0771115	0.0470913	0.0814774	0.09249	0.0114679	0.00039073	-0.016626	0.094402	0.872065	-0.22125	0.166624	0.152314	-0.130303	0.101063	0.367933
miR-10a-5p	C	-0.0470152	0.200843	0.669339	-0.0389127	0.133443	0.665465	-0.775707	0.255408	0.0124573	-0.484756	0.371687	0.225116	0.0599926	0.056701	0.0165566	0.0282377	0.109106	0.457721	0.301265	0.0985727	0.0280706	0.219943	0.0486423	0.00395245	0.488068	0.00652171	1.72681e-07	0.135348	0.109876	0.161681	-0.465807	0.237877	0.0554297
miR-10b-5p	B	0.0975073	0.321471	0.456758	-0.0271717	0.198087	0.8654	-0.382676	0.260807	0.171941	-0.606137	0.386681	0.137954	-0.045486	0.179868	0.493235	-0.0473204	0.219131	0.574211	0.244453	0.102714	0.0475118	0.254119	0.0662295	0.0108686	0.494871	0.0338808	1.4207e-07	0.0534131	0.308067	0.749981	-0.541621	0.297218	0.0695866
miR-1224-3p	A, B	0.0215268	0.116698	0.571095	-0.181725	0.160919	0.0489573	0.331675	0.258823	0.109031	0.407934	0.53141	0.239192	-0.0924179	0.221269	0.258036	-0.00122095	0.144757	0.968882	0.0783136	0.0602303	0.137283	0.0853566	0.0876075	0.224284	0.0637935	0.0149877	0.0719822	-0.00115194	0.190553	0.925161	-0.135827	0.230669	0.531895
miR-1224-5p	A, B	-0.287729	0.210588	0.0218662	-0.224114	0.162431	0.0222872	-0.573302	0.36544	0.113035	-0.2573	0.554836	0.689475	0.0148999	0.126262	0.716853	0.0601101	0.184825	0.350144	-0.00990519	0.0310705	0.695856	-0.0221914	0.0612791	0.621577	-0.137856	0.114531	0.163095	-0.151218	0.04959	0.110635	-0.137815	0.0978911	0.332281
miR-1246	D	-0.360825	0.120379	0.000358601	-0.240818	0.213683	0.0464331	-0.561403	0.258372	0.0511034	-0.309744	0.85959	0.718234	0.0777495	0.157036	0.175711	0.11859	0.194259	0.103135	-0.0843403	0.0510598	0.0841355	0.0210864	0.0196279	0.301683	-0.142351	0.0930007	0.0978443	-0.0695091	0.187447	0.693783	0.0375397	0.235161	0.726736
miR-125a-3p	B	-0.0404658	0.124987	0.584188	-0.0097433	0.190745	0.975832	0.586708	0.219662	0.0112237	-0.132964	0.618888	0.933349	0.270673	0.130768	0.000165942	0.186664	0.189457	0.0172569	0.0665195	0.0395546	0.0728334	0.118415	0.00973119	5.70394e-05	0.111639	0.0829889	0.118403	-0.014645	0.113045	0.997621	0.133706	0.0550875	0.149474
miR-125a-5p	A, B, C	0.374287	0.144647	0.000771919	0.351068	0.124842	0.000306995	0.106961	0.557477	0.748707	0.0907243	0.359288	0.526883	-0.337353	0.183601	0.000497728	-0.181614	0.168866	0.0134951	0.0644197	0.0661624	0.224014	0.00454281	0.0365819	0.851625	0.195129	0.162909	0.16003	0.151471	0.115157	0.135346	-0.235418	0.222789	0.251518
miR-125b-5p	A, B, C, E	0.164834	0.202393	0.0900309	0.211017	0.0951206	0.000807771	1.03959	0.438961	0.0258497	1.30442	1.13803	0.158425	-0.195704	0.115879	0.000785509	-0.071401	0.100516	0.10052	0.0648486	0.0824902	0.301371	0.00675683	0.0535027	0.843119	0.0721889	0.0290049	0.0588359	-0.0160149	0.172765	0.989786	-0.189024	0.722604	0.734514
miR-126-3p	A, B	-0.330484	0.232597	0.0186774	-0.416089	0.15883	0.000917046	0.968931	0.226851	0.00107065	0.585583	0.661893	0.206288	-0.255075	0.20769	0.00623583	-0.147326	0.141801	0.016919	0.0239058	0.108761	0.737582	0.0412532	0.0945013	0.52709	0.28803	0.0515376	0.0003171	0.386847	0.190139	0.0388195	-0.354917	0.251199	0.131184
miR-126-5p	B	-0.175455	0.166203	0.057544	-0.247489	0.139398	0.00696718	-0.403539	0.316059	0.2014	0.418322	0.333917	0.101315	0.208355	0.122809	0.000694622	0.350456	0.100131	3.04599e-07	0.19924	0.0640793	0.0213663	0.159684	0.0309685	0.000678936	0.167891	0.127984	0.286477	0.0541257	0.0943161	0.470519	0.0578302	0.0416243	0.425606
miR-128-1-5p	A, B, C	0.043319	0.108715	0.314682	-0.179044	0.311264	0.249603	0.905269	0.151491	0.000227817	-0.284314	0.54916	0.639484	0.0291459	0.120678	0.485173	0.0116026	0.0917392	0.686299	-0.0328937	0.0865154	0.588095	-0.022794	0.025793	0.352007	-0.0971789	0.154648	0.403801	-0.151199	0.132767	0.242483	-0.212074	0.200786	0.266607
miR-128-2-5p	A, B, C	0.0492234	0.303982	0.661194	-0.0449435	0.157609	0.648114	-0.176319	0.681296	0.800201	0.109698	0.598294	0.632316	0.131142	0.157379	0.0364671	0.10791	0.103667	0.0144404	0.0228254	0.0825168	0.677971	-0.018181	0.0809282	0.752102	-0.255495	0.130686	0.0610462	-0.239125	0.168488	0.129691	-0.165511	0.0451708	0.188498
miR-128-3p	A, B, C	-0.0956222	0.397126	0.618099	-0.132917	0.200172	0.206297	-0.782593	0.0388769	0.00104068	-1.23989	0.66011	0.0736308	-0.0620976	0.106808	0.141457	0.0101231	0.0935852	0.719826	-0.213606	0.0594511	0.0142049	-0.106704	0.0558973	0.0583871	-0.21114	0.147667	0.120596	-0.174461	0.0861417	0.101418	-0.187288	0.287623	0.450496
miR-130a-3p	A, B	-0.400843	0.305937	0.0252235	-0.308015	0.185435	0.00982668	-0.480559	0.0984158	0.0230339	-0.553396	0.863633	0.46277	-0.258862	0.110281	5.72997e-05	-0.05119	0.17177	0.446652	0.217259	0.0511439	0.00744878	0.169229	0.0105532	2.77088e-06	0.269247	0.0971898	0.0195646	0.188938	0.133174	0.103136	-0.217178	0.0657787	0.091408
miR-130b-3p	A, B, C	-0.290241	0.325785	0.0883741	-0.551405	0.176377	0.000374873	-0.223358	0.156937	0.361045	-0.613641	0.376647	0.126869	-0.247964	0.135685	0.000469394	0.000414961	0.0957403	0.922134	0.188205	0.104942	0.0826859	0.133953	0.0396074	0.007273	0.309713	0.0407385	2.92852e-05	0.0088988	0.215516	0.880705	-0.113432	0.180998	0.554267
miR-133a-3p	B, C	-0.0353674	0.243872	0.804996	-0.212692	0.2946	0.158492	1.02915	0.576038	0.0626645	1.62353	0.454245	0.00503565	-0.130611	0.163583	0.0471791	-0.0264035	0.13259	0.641125	0.203312	0.088419	0.0489004	0.131754	0.0329509	0.00267456	0.194076	0.10427	0.0589034	0.0674526	0.201947	0.585841	-0.0612737	0.176578	0.801427
miR-133a-5p	A, B, C	0.181663	0.307453	0.190814	0.204272	0.0699267	5.14126e-05	0.550961	0.228592	0.0167603	0.876686	0.0881313	0.000643434	-0.453347	0.089117	1.73411e-08	-0.465017	0.160409	9.27207e-06	0.0312301	0.0255815	0.167101	0.0726842	0.0332396	0.0313432	0.0470667	0.037351	0.218789	-0.113005	0.0850196	0.288427	-0.0311419	0.227933	0.96925
miR-133b	B, C, D	-0.40319	0.149596	0.000821535	-0.233984	0.103584	0.00160064	0.944584	0.346207	0.0127986	1.00227	0.654767	0.0789087	-0.104653	0.100489	0.0160034	-0.0352173	0.134937	0.527645	0.190911	0.041064	0.00373314	0.087844	0.045864	0.0512421	0.289599	0.0549094	0.00050899	-0.0365548	0.0651954	0.79136	-0.000929009	0.131957	0.851813
miR-135a-3p	A, B, C	-0.134386	0.218703	0.223619	-0.128927	0.222184	0.261371	0.771085	0.260558	0.0070521	-0.0583157	0.595371	0.927598	-0.129173	0.120121	0.0130537	-0.210559	0.0495598	6.27477e-09	0.0948392	0.060066	0.094234	0.100758	0.0327141	0.00834995	0.0742852	0.137726	0.441905	-0.216982	0.146208	0.1248	0.00875164	0.058683	0.75018
miR-135b-5p	A, B, C	-0.0668325	0.0991583	0.235996	-0.121309	0.275527	0.382444	-1.09275	0.339234	0.0104041	-0.534878	1.06193	0.554376	-0.459275	0.182455	4.93159e-05	-0.357469	0.156279	7.10753e-05	0.135699	0.0938831	0.120646	0.112663	0.0324633	0.00495321	0.287356	0.0368464	2.62799e-05	-0.102049	0.152576	0.476548	-0.0770432	0.14309	0.689159
miR-139-3p	A, B, C	0.0242144	0.241881	0.753297	-0.0541767	0.201509	0.64147	0.298337	0.0963302	0.0460132	-0.499594	0.260851	0.128968	0.0776802	0.138144	0.131222	0.0865191	0.224272	0.274373	0.0732861	0.0349719	0.0384011	0.0942594	0.0268532	0.00420143	0.0387142	0.039226	0.308518	0.141171	0.21911	0.355316	0.337495	0.199312	0.0591116
miR-139-5p	A, B, C	0.00989346	0.258904	0.866434	-0.00447495	0.0582052	0.813363	-0.384545	0.266315	0.17506	-0.0584323	0.499282	0.916855	-0.105984	0.133889	0.0503048	0.0781697	0.0793354	0.0233528	0.172813	0.0181591	5.3842e-06	0.18865	0.0443928	0.00396759	0.309156	0.123748	0.0318915	0.0659911	0.11001	0.430672	-0.151713	0.119952	0.309821
miR-140-3p	C	-0.0359057	0.134855	0.660922	-0.0230298	0.236761	0.917719	-0.582727	0.357898	0.103262	0.787953	2.45834	0.597745	0.176931	0.0581993	1.01371e-06	0.350771	0.142961	2.95321e-05	0.0947114	0.0125371	0.000107785	0.0286613	0.0293246	0.257662	-0.0802998	0.134207	0.428068	-0.0912589	0.168809	0.557561	-0.187608	0.142121	0.233431
miR-142-3p	B, C, E	-0.393905	0.138109	0.000560477	-0.497919	0.157339	0.000309228	-1.58856	0.669801	0.0435601	-2.14216	0.0959697	1.79251e-06	-0.160106	0.260617	0.10724	0.00733664	0.118125	0.812515	0.131569	0.0849658	0.10508	0.0505539	0.0851889	0.409533	0.0144085	0.204024	0.900089	-0.0210202	0.173421	0.959329	0.121217	0.03409	0.171226
miR-142-5p	A, B, C, E	-0.0127332	0.137722	0.952735	-0.20596	0.09621	0.00219776	-0.0491577	0.140125	0.955408	-0.00957211	0.708442	0.859157	-0.131838	0.172139	0.0547304	0.00658695	0.132583	0.841317	0.110617	0.0759687	0.115582	0.072059	0.062873	0.169207	0.0529649	0.0470052	0.215627	-0.0614418	0.146683	0.689371	0.137465	0.257252	0.413131
miR-143-3p	A, B	-0.0635969	0.161648	0.458466	-0.156349	0.219387	0.172813	-0.160247	0.324724	0.687848	-0.729009	0.64088	0.221546	0.0509024	0.137481	0.298758	0.128721	0.180582	0.0641629	-0.144209	0.0700373	0.057775	-0.14894	0.0368201	0.00329037	-0.145063	0.110978	0.139122	-0.0388486	0.130045	0.822075	-0.0155316	0.262096	0.962571
miR-145-3p	A, C	-0.391875	0.166937	0.00181468	-0.491353	0.279393	0.00780354	0.765049	0.265972	0.00804669	0.621827	0.145135	0.00533739	-0.26573	0.175733	0.00180391	-0.10853	0.105786	0.0211309	0.283136	0.102789	0.0353131	0.196873	0.0314213	0.000257798	0.359745	0.141208	0.0332716	0.359716	0.0956853	0.00300161	0.133894	0.225278	0.377084
miR-145-5p	A, B	0.0887246	0.52309	0.667169	-0.273094	0.245949	0.0478409	0.897172	0.210776	0.00107791	0.981273	0.404996	0.0163575	-0.00511751	0.0994383	0.923051	-0.0442215	0.195238	0.560814	0.0639219	0.0803119	0.296669	0.0979341	0.0112232	0.000252619	0.154171	0.0251698	0.000982498	-0.0607685	0.180177	0.732143	-0.214793	0.151781	0.185298
miR-146a-3p	A, B, C, E	0.222887	0.33791	0.154527	-0.00722726	0.238851	0.961305	-0.401183	0.166671	0.0803501	-0.141205	0.521585	0.90608	-0.15363	0.108588	0.00263441	-0.132085	0.181598	0.071103	0.404195	0.0679207	0.0046923	0.295758	0.0296871	1.47202e-05	0.611796	0.0137561	1.49825e-08	0.171153	0.178847	0.212151	-0.691232	0.474304	0.122273
miR-146a-5p	A, B, C, E	0.499781	1.43326	0.424426	-0.130462	0.173139	0.161732	1.06498	0.315435	0.00511775	1.19069	0.437583	0.0121191	0.263798	0.123681	0.000126005	0.142769	0.0877372	0.000764827	0.00618391	0.0751328	0.89426	0.08487	0.0422439	0.0433836	0.0801191	0.0223913	0.0331113	-0.12494	0.1627	0.396963	-0.158108	0.0995801	0.259525
miR-146b-3p	A, B, C, D, E	-0.165207	0.11354	0.0175032	-0.372319	0.325427	0.0418139	-0.0189145	0.198564	0.835271	0.0328729	0.443659	0.70122	-0.107045	0.194893	0.147456	-0.185861	0.164395	0.0103951	-0.0369684	0.118921	0.651071	-0.0802882	0.0621487	0.140565	-0.100893	0.058829	0.0784249	-0.154262	0.215512	0.393741	0.038772	0.172909	0.663084
miR-146b-5p	A, B, C, D, E	-0.0519397	0.269269	0.715772	0.00844025	0.051598	0.507222	1.1748	0.337697	0.00516638	1.40864	0.37396	0.00270757	0.323974	0.0616775	8.3743e-10	0.168005	0.106557	0.000958102	0.289486	0.109942	0.0394186	0.153129	0.100894	0.108678	0.0479887	0.100764	0.494454	0.607106	0.224946	0.0199324	-0.456072	0.171954	0.0197916
miR-148a-3p	A, C	-0.357777	0.312051	0.0405186	-0.419673	0.301578	0.0205354	-0.652731	0.317137	0.0534776	-1.79396	0.762622	0.0437732	0.842133	0.196475	7.06688e-07	0.948246	0.128032	2.37948e-10	0.187365	0.101216	0.0774393	0.158697	0.0689663	0.0403941	0.324197	0.114367	0.0217069	-0.0791295	0.172124	0.624024	-0.211213	0.150801	0.19125
miR-148b-3p	A, C	-0.16246	0.146726	0.0500691	-0.191231	0.161639	0.0411794	-0.875689	0.332811	0.0223265	-1.62658	0.691557	0.0420102	0.772207	0.144512	6.31271e-08	0.962292	0.140081	1.02458e-09	0.377984	0.0662372	0.00503345	0.271296	0.0590714	0.00559376	0.471246	0.0314705	2.00501e-05	0.214734	0.116093	0.053346	-0.556933	0.347892	0.0972781
miR-149-5p	A, B, C, D, E	-0.115455	0.225119	0.304623	-0.281265	0.142445	0.0040359	0.659664	0.247765	0.0108889	1.49874	0.52813	0.0138902	-0.123165	0.108938	0.0101603	-0.101769	0.159184	0.111189	0.221442	0.0281843	0.000113817	0.186188	0.118832	0.105021	0.314563	0.105999	0.106316	0.0469976	0.135838	0.587352	-0.279723	0.199175	0.147361
miR-150-5p	C	-0.0629693	0.236557	0.605979	-0.100522	0.365257	0.582861	0.0574952	0.334939	0.653497	0.269902	0.478048	0.331713	-0.181798	0.13904	0.00434022	-0.0738714	0.113799	0.122372	0.0676882	0.126607	0.450302	0.100753	0.0455725	0.0341816	0.147852	0.0600595	0.019706	-0.0343748	0.089418	0.827067	0.134354	0.206766	0.347639
miR-151a-3p	A, C	-0.148495	0.268479	0.26257	-0.385068	0.261013	0.0163784	-1.13744	0.581958	0.0656298	-1.4624	0.39931	0.0060627	-0.329	0.16567	0.000277742	-0.248769	0.172073	0.00236002	-0.111394	0.0671195	0.089316	-0.0664722	0.0407135	0.0807915	-0.152666	0.0370597	0.00304232	-0.0444071	0.0452402	0.705184	-0.139827	0.207215	0.486235
miR-151a-5p	A, B	-0.137964	0.196235	0.172333	-0.348149	0.103163	9.70436e-05	1.23235	0.547038	0.0357951	0.605353	0.309626	0.0307532	-0.0965608	0.0994727	0.0227293	-0.0324327	0.128707	0.547936	-0.0700842	0.12312	0.431817	0.0117682	0.225642	0.932549	0.145653	0.141487	0.201961	0.223442	0.117247	0.0480057	-0.327907	0.0403499	0.0133485
miR-152-3p	A, B	-0.236203	0.351512	0.175472	-0.29337	0.0817234	3.102e-05	-0.465101	0.469283	0.271697	-0.974998	0.168492	0.00179794	0.835824	0.21183	1.4989e-06	0.98228	0.175941	2.45763e-08	0.269454	0.0137337	1.22267e-08	0.186259	0.0564954	0.0133922	0.372006	0.0860972	0.00397873	0.271096	0.120793	0.0263396	-0.168186	0.137361	0.281344
miR-152-5p	A, B	0.234686	0.189439	0.024108	-0.0198594	0.217616	0.937123	1.29949	0.559268	0.0338345	0.529901	0.715571	0.264652	-1.57123	0.213439	8.75299e-09	-1.21722	0.498662	7.65824e-05	0.290526	0.0824206	0.0189985	0.212343	0.0380129	0.000890926	0.426688	0.0198586	1.92679e-07	-0.020819	0.128906	0.952284	-0.0434351	0.0390569	0.851593
miR-153-3p	B, C	0.483602	1.18172	0.354205	-0.0581704	0.0601698	0.186601	-0.289064	0.320082	0.374529	-0.703076	0.791997	0.315441	-0.492917	0.214392	0.000104872	-0.0251813	0.128276	0.649686	0.31381	0.0346534	0.000181491	0.229725	0.0649544	0.0131434	0.470792	0.0188898	8.30514e-08	0.185005	0.177728	0.183927	-0.366622	0.371043	0.245441
miR-155-5p	A, B, D, E	-0.119377	0.121958	0.080092	-0.205514	0.37693	0.267015	0.0183713	0.0888285	0.629307	-0.0655785	0.833126	0.956305	-0.158437	0.194336	0.0427454	-0.00794375	0.224351	0.953327	0.348402	0.0846262	0.0136623	0.278616	0.0357797	0.000157538	0.526902	0.0233657	2.46369e-08	0.197419	0.326048	0.380801	-0.659267	0.30531	0.044812
miR-15a-5p	A	-0.224456	0.346457	0.189633	-0.488185	0.202217	0.00163426	0.108416	0.335806	0.524468	0.680264	0.447576	0.0665659	-1.32387	0.354938	3.1632e-06	-1.12899	0.146742	4.49667e-10	0.0937508	0.0478143	0.0537128	0.0803955	0.0351066	0.0268794	-0.0136988	0.0448739	0.790617	-0.0884256	0.186996	0.59939	0.239629	0.253123	0.206757
miR-15b-5p	A, B	-0.307536	0.277508	0.0458573	-0.309318	0.245059	0.030248	0.759444	0.281056	0.0107272	0.562384	0.348741	0.0540983	-1.25471	0.25044	2.54593e-07	-1.03961	0.143086	6.96835e-10	0.216242	0.0238396	2.08674e-05	0.105263	0.0929786	0.178595	0.085155	0.0368248	0.043263	0.293545	0.0325306	0.00267782	0.584186	0.320693	0.0578137
miR-16-1-3p	A	-0.223882	0.22585	0.0671864	-0.176489	0.0798889	0.00172812	0.189279	0.252804	0.271988	0.137098	0.447448	0.49991	0.0311897	0.217397	0.667475	-0.0152875	0.139628	0.816351	0.220078	0.0119326	5.09997e-08	0.106661	0.0366664	0.0115849	0.119433	0.104627	0.166021	0.0467136	0.234043	0.715269	-0.204407	0.0415184	0.101746
miR-16-2-3p	A	0.129591	0.238923	0.217837	0.0138945	0.238307	0.802467	0.0907951	0.301123	0.538196	0.271125	0.458527	0.315646	0.107087	0.153847	0.0701302	0.257988	0.0676778	2.01832e-08	0.175737	0.114928	0.11168	0.157812	0.0109286	5.04322e-06	0.270356	0.0379717	5.09083e-05	0.0803746	0.178058	0.491355	-0.0685615	0.299825	0.836688
miR-16-5p	A	-0.461062	0.498041	0.0768445	-0.549438	0.25001	0.00277512	0.309047	0.105124	0.0425859	0.665165	0.864755	0.261904	-1.37914	0.197543	1.21217e-08	-1.17073	0.232501	1.38748e-07	0.26076	0.148191	0.0890052	0.228823	0.0656095	0.0137906	0.36746	0.141556	0.0319061	0.0399953	0.257748	0.764178	-0.250764	0.164716	0.141021
miR-17-5p	A, D	0.0797263	0.292998	0.49498	-0.171585	0.232281	0.157013	1.41963	0.329965	0.00214238	1.61696	0.221683	3.00365e-05	-0.248354	0.212314	0.00811143	0.265438	0.0949147	3.50445e-06	0.168484	0.07953	0.0560006	0.0772578	0.0683262	0.174362	0.15892	0.0395579	0.00244418	-0.15758	0.162049	0.28362	-0.307838	0.155052	0.067779
miR-181a-5p	A, B, C	-0.222823	0.351572	0.197961	-0.548541	0.226282	0.0016723	0.299527	0.353364	0.221759	0.176836	0.462326	0.445404	-0.398319	0.139852	1.47629e-05	-0.252532	0.0788409	5.78834e-07	0.332162	0.0694177	0.00817735	0.247016	0.0555833	0.00550147	0.394474	0.0403013	4.10477e-06	0.0917594	0.301826	0.616817	-0.263955	0.22719	0.208162
miR-181b-5p	A, B	-0.269316	0.163757	0.0100302	-0.39964	0.188579	0.0030743	0.127333	0.341401	0.486139	-0.48108	0.620734	0.407525	-0.119917	0.13174	0.028515	0.119542	0.227639	0.150924	0.27816	0.0701984	0.0129583	0.220631	0.0501589	0.00462159	0.350852	0.02416	1.11131e-06	0.181753	0.165918	0.169018	-0.240945	0.0496333	0.0576599
miR-181c-5p	B	-0.226929	0.321913	0.159451	-0.489327	0.322308	0.0145034	1.04911	0.365478	0.0116068	1.40685	0.673386	0.0404204	-0.639039	0.164185	1.31044e-06	-0.501625	0.133577	4.96384e-07	0.265379	0.0785677	0.0203105	0.1902	0.0345053	0.000678661	0.290766	0.111376	0.0262572	0.132777	0.235313	0.405216	0.0279799	0.187592	0.72998
miR-185-5p	A, B, C	6.02848e-05	0.565605	0.970087	-0.448233	0.259431	0.00840177	0.260985	0.588939	0.455623	0.160808	0.471934	0.477336	-0.467888	0.0824178	3.20136e-09	-0.499637	0.242044	0.000212906	0.0351336	0.0854042	0.549297	0.0162905	0.00592066	0.337106	-0.0115005	0.124226	0.91726	-0.174366	0.178905	0.270553	0.0220381	0.202726	0.770548
miR-188-5p	B	0.162048	0.0846699	0.00217582	0.177316	0.082004	0.000761459	0.129396	0.697404	0.694986	1.098	0.380114	0.00813101	-0.156648	0.115139	0.00339208	-0.0799218	0.151868	0.186474	0.0135672	0.0477447	0.67763	0.0635635	0.0279304	0.0286716	0.0130667	0.055	0.734545	-0.0701504	0.125902	0.60531	-0.202142	0.0547502	0.110228
miR-18a-5p	A, B	-0.0876499	0.183402	0.350754	-0.272074	0.0741958	1.88372e-05	-0.213347	0.345481	0.562487	-0.619899	0.62549	0.284014	-0.0876663	0.181607	0.199072	-0.0226861	0.121441	0.673314	0.276732	0.0201181	4.59869e-07	0.23219	0.0372119	0.000511509	0.341869	0.053551	0.000161606	0.20164	0.186179	0.17065	0.496886	0.480958	0.192241
miR-190b	E	0.0101792	0.236893	0.852402	-0.137273	0.13219	0.070573	-0.665841	0.374152	0.0798303	-0.984811	0.498071	0.0628486	0.237626	0.173071	0.00301877	0.0223783	0.1005	0.517773	0.245014	0.0372584	0.000847425	0.198549	0.0210239	5.52312e-06	0.361354	0.0128815	1.30903e-06	0.13841	0.121002	0.175082	-0.0981833	0.218915	0.663322
miR-192-5p	A, B, C	-0.106839	0.275054	0.427915	-0.235411	0.238593	0.0707257	0.645428	0.361322	0.0480674	0.120725	0.222292	0.358434	-0.414735	0.221624	0.000457699	-0.267321	0.123961	9.50232e-05	0.122741	0.164377	0.322943	0.162291	0.0154411	5.61185e-06	0.272923	0.0624991	0.00177898	-0.0609068	0.247276	0.78953	-0.237535	0.169454	0.168668
miR-193a-3p	B	0.125679	0.333818	0.3709	-0.122676	0.0442891	0.000666665	0.582247	0.329562	0.0476532	0.212539	0.573555	0.468695	-0.450949	0.101093	1.19541e-07	-0.280251	0.0643619	2.76329e-09	0.195695	0.0552436	0.0134354	0.168229	0.157456	0.200996	0.280518	0.0921309	0.0138956	-0.0214255	0.127834	0.947578	0.229701	0.165402	0.105886
miR-194-5p	A, B, C	-0.091336	0.318957	0.558277	-0.344994	0.236298	0.0171466	-0.0221141	0.101233	0.820565	-0.435405	0.284885	0.210948	-0.303482	0.150842	0.000242715	-0.192414	0.116617	0.000897034	0.156233	0.0633484	0.0364652	0.0941825	0.0154962	0.000486087	0.130977	0.0671605	0.0443589	0.0431958	0.156885	0.641523	0.40991	0.197905	0.0320278
miR-195-3p	A, B, C	0.0619593	0.169169	0.361386	-0.15571	0.350211	0.365176	0.387891	0.146722	0.0247179	0.618025	0.0594488	0.00459086	0.392706	0.203871	0.000347822	0.490246	0.0990522	3.93567e-09	0.365239	0.065088	0.00512602	0.270479	0.058581	0.00542657	0.51767	0.0502329	6.23242e-06	0.253313	0.357934	0.323821	-0.560989	0.335523	0.0876617
miR-195-5p	A, B, C	-0.161638	0.265634	0.221267	-0.459841	0.378227	0.0334206	0.2492	0.500584	0.409662	0.0186557	0.362245	0.695046	-1.36554	0.306932	7.50652e-07	-1.28095	0.261374	2.13138e-07	0.197877	0.098302	0.0655409	0.174894	0.057551	0.0171723	0.177005	0.0741614	0.0240768	-0.0183125	0.246985	0.981713	0.148741	0.253197	0.378804
miR-199a-3p	A, C	-0.0755877	0.252654	0.552213	-0.352744	0.253373	0.0206915	-0.222472	0.534793	0.664799	0.271559	0.345622	0.225705	0.0890279	0.156738	0.126888	0.281854	0.188186	0.00161695	0.298859	0.0477468	0.00213234	0.24738	0.0321961	9.83609e-05	0.412653	0.027698	3.03953e-07	0.208183	0.0586498	0.0195255	0.0667997	0.13935	0.4865
miR-199a-5p	C	-0.0347586	0.137139	0.678961	-0.217662	0.169775	0.0298757	-2.57532	0.353356	0.000388987	-2.51501	0.357206	0.000183	-0.115306	0.173031	0.0873728	-0.0411166	0.102052	0.350643	0.254419	0.0730506	0.0180633	0.213751	0.0390926	0.00107097	0.370884	0.0716833	0.00122764	0.178069	0.191372	0.220682	-0.146105	0.218006	0.479412
miR-199b-5p	B, C	-0.235015	0.1292	0.00602977	-0.0947021	0.209512	0.389092	-1.8912	0.187406	4.3056e-06	-1.81446	0.143235	7.19715e-06	-0.0516551	0.116397	0.250317	0.0410065	0.156295	0.443294	0.239011	0.0730311	0.0208276	0.217984	0.0437501	0.00216421	0.445814	0.0827994	0.00165063	0.0152026	0.0891718	0.747428	-0.0788151	0.148738	0.68488
miR-19a-3p	B	0.287216	0.167757	0.00631844	0.214424	0.283103	0.107974	0.832281	0.693584	0.143369	0.252713	0.994737	0.611811	0.567027	0.149759	1.38188e-06	0.0829082	0.185678	0.214387	0.251838	0.066547	0.0137868	0.173391	0.0269715	0.000134302	0.293643	0.0691535	0.00253432	0.172296	0.189722	0.229343	0.00878528	0.127036	0.789019
miR-19b-3p	A	0.111338	0.191868	0.189399	0.105606	0.0506717	0.000860103	0.186025	0.401961	0.425539	0.599664	0.52098	0.12632	0.52722	0.168951	8.07997e-06	0.110381	0.150638	0.0595251	0.324594	0.0824197	0.0148331	0.224007	0.0335899	0.000245733	0.417479	0.023814	2.21743e-07	0.345522	0.243305	0.103014	-0.137809	0.115937	0.356938
miR-200c-3p	C, E	0.436923	0.200436	0.00229231	0.199645	0.198563	0.0466868	0.750934	0.37228	0.03502	0.758903	0.550629	0.0904019	-0.184958	0.0888863	0.000130643	-0.123342	0.161436	0.0617376	0.375	0.0565657	0.00264603	0.2467	0.0483288	0.00260335	0.472562	0.0204461	7.35287e-08	0.366555	0.280733	0.125913	0.170941	0.141307	0.160291
miR-200c-5p	C, E	-0.290886	0.375973	0.126319	-0.424601	0.167344	0.00113569	-0.19233	0.426044	0.667592	0.166844	0.93755	0.682322	-0.203642	0.123938	0.00097331	-0.11185	0.142978	0.0590571	0.391697	0.0805518	0.00904494	0.284265	0.0433723	0.000762142	0.574842	0.0112822	3.13606e-08	0.153563	0.126765	0.151773	-0.994037	0.327276	0.018146
miR-204-5p	B, E	0.00869652	0.395091	0.917067	0.185237	0.191928	0.0526403	0.0863242	0.690799	0.75876	-0.39376	0.192837	0.198578	0.223996	0.0790228	5.01131e-06	0.0942383	0.127434	0.0595604	0.254465	0.0903912	0.0323175	0.209664	0.0368375	0.000736428	0.397919	0.0339727	1.02065e-06	0.18621	0.149969	0.1342	-0.289567	0.0877241	0.0343526
miR-208a-3p	A, B	-0.0950326	0.29149	0.506137	-0.0954818	0.0586101	0.0214247	-0.712693	0.235898	0.0137131	-0.127204	0.303039	0.907584	-0.129233	0.125875	0.0163853	-0.0965081	0.108388	0.0406355	0.188045	0.0757646	0.0393409	0.137249	0.0894137	0.104208	0.0947869	0.0321196	0.0224886	0.930271	1.634	0.422231	-0.133738	0.104727	0.358127
miR-208a-5p	A, B	0.053879	0.140026	0.335789	-0.115234	0.386092	0.545371	0.787767	0.581908	0.110181	1.35728	0.769466	0.0639627	-0.327825	0.141566	7.99124e-05	-0.231643	0.121076	0.000267621	-0.0303147	0.0209582	0.144406	0.0129015	0.017765	0.497504	-0.00384862	0.0560058	0.979181	-0.1065	0.104008	0.356856	-0.0119662	0.226384	0.941691
miR-208b-3p	C	-0.106923	0.19683	0.284237	-0.0640218	0.266428	0.659501	-0.100808	0.663476	0.925589	-1.09848	0.499013	0.0454353	-0.270675	0.135266	0.000239495	-0.119658	0.140944	0.0430663	0.186312	0.0979373	0.0730681	0.128449	0.0459159	0.0169076	0.0479484	0.0114209	0.144235	0.236484	0.145799	0.0702554	-0.0279362	0.0155176	0.972355
miR-20a-3p	A, B, C	-0.336988	0.221939	0.0142882	-0.363195	0.13285	0.000605155	-0.244886	0.289269	0.436538	0.00283461	0.411924	0.755338	-0.35396	0.130985	2.12416e-05	-0.0353035	0.138753	0.536285	0.0674919	0.0391154	0.0681045	0.087894	0.00750994	0.000550644	0.0536727	0.104953	0.466188	-0.142686	0.199743	0.402839	-0.0391721	0.124461	0.905223
miR-20a-5p	A, B, C	-0.118832	0.304502	0.421066	-0.252263	0.145189	0.00779582	0.251296	0.102764	0.0778572	-0.151271	0.412801	0.86356	-0.0704717	0.131572	0.165255	0.338586	0.0535689	5.1917e-13	0.0534192	0.0541763	0.21819	0.0236235	0.0104815	0.194909	0.102939	0.0525606	0.0472106	-0.184558	0.196942	0.278819	-0.0811457	0.161115	0.684626
miR-20b-5p	A, B	0.219523	0.566882	0.369574	-0.335983	0.375789	0.0888609	0.748346	0.0484709	0.000492808	-0.0997227	0.482505	0.992952	-0.0821903	0.19144	0.24857	0.403421	0.101501	7.05778e-08	0.273804	0.00750148	8.54173e-09	0.219092	0.070903	0.0202462	0.39851	0.036175	1.54611e-06	0.185008	0.195304	0.214256	-0.102514	0.063807	0.464673
miR-21-3p	B, C	-0.0482184	0.204351	0.664852	-0.0971311	0.0760578	0.0480271	-0.901812	0.237426	0.00412469	-1.03721	0.928193	0.213674	-0.175736	0.125569	0.00284648	-0.194946	0.13526	0.00240859	0.0437808	0.120959	0.593064	0.019177	0.0624934	0.651176	0.305061	0.260153	0.17245	0.219309	0.05774	0.0152009	0.00981271	0.222154	0.839553
miR-21-5p	A, B, C, E	0.165235	0.167543	0.050828	0.0464251	0.230117	0.567005	0.0337394	0.150743	0.598353	0.185939	0.275487	0.281254	-0.127457	0.1581	0.0456742	-0.0858783	0.127115	0.1026	0.107986	0.118388	0.250676	0.0650481	0.024266	0.0167021	0.0106599	0.0732578	0.810967	-0.0273295	0.221225	0.934499	-0.108221	0.0432199	0.419049
miR-210-3p	A, B, C	0.284639	0.228542	0.0245394	-0.145759	0.216399	0.196321	0.470186	0.18951	0.0183651	0.83005	0.656974	0.11504	0.0114758	0.134481	0.786001	-0.106753	0.168794	0.112801	0.273006	0.0582548	0.00694947	0.168897	0.00616109	4.26318e-06	0.134672	0.116663	0.164212	0.446234	0.148071	0.00841191	0.353272	0.200794	0.0529918
miR-210-5p	B	0.00268304	0.114231	0.822727	-0.272592	0.175057	0.0131245	0.458743	0.538285	0.230561	0.256259	0.628219	0.447485	-0.117882	0.120284	0.0206942	0.0178428	0.0937279	0.573757	-0.0349844	0.109977	0.644624	-0.0768227	0.0301199	0.0191783	0.0475891	0.38239	0.841968	-0.0400035	0.107263	0.795043	-0.0257778	0.330812	0.995606
miR-212-3p	B, D	0.0639938	0.17503	0.363271	0.205107	0.215156	0.0558191	0.313912	0.356086	0.209302	-0.0187334	0.339169	0.782077	-0.11517	0.0880025	0.00445353	-0.0407494	0.106216	0.369929	0.222019	0.119198	0.0784425	0.171883	0.0169777	4.75864e-06				0.355643	0.272122	0.124843	0.260395	0.306922	0.245009
miR-212-5p	B, D	-0.375074	0.147388	0.00110897	-0.556601	0.202572	0.000837395	0.0373825	0.34663	0.716076	0.0292928	0.630915	0.777379	-0.608559	0.159711	1.50991e-06	-0.494872	0.119701	1.16842e-07	0.276695	0.0812829	0.0203644	0.178443	0.05778	0.0165032	0.218376	0.0415205	0.000404846	0.348368	0.31921	0.176396	-0.0552708	0.376818	0.905663
miR-214-3p	D	-0.494144	0.249849	0.00457269	-0.509109	0.192244	0.000985716	0.517045	0.0819128	0.00421356	0.745476	0.471257	0.0618215	-0.157778	0.0964474	0.000943557	-0.116012	0.146963	0.0564758	0.0464011	0.0260709	0.0627681	0.118965	0.13993	0.274454	0.0677418	0.0856606	0.29839	0.135572	0.138279	0.216507	0.0732565	0.226563	0.576064
miR-214-5p	D	0.0643074	0.239883	0.492978	0.088191	0.201092	0.283991	0.0810375	0.914176	0.81948	0.602179	0.349567	0.0449149	-0.0718472	0.144159	0.191475	-0.0510964	0.0826971	0.174215	-0.0362058	0.0286919	0.156671	0.0918583	0.0427076	0.035685	0.0649516	0.0401451	0.115127	-0.130098	0.169931	0.391405	-0.0555882	0.142711	0.812032
miR-216a-5p	A, D	0.0566073	0.279291	0.593358	0.103917	0.103972	0.0412799	-1.54305	0.749834	0.0623682	-0.393898	0.645367	0.525305	-0.058733	0.119732	0.204647	0.0904431	0.135636	0.0828554	0.254279	0.0448588	0.00246304	0.180992	0.0343057	0.000817086	0.19161	0.0968696	0.0488481	0.416593	0.326109	0.135206	-0.0562641	0.180943	0.830326
miR-218-5p	C	0.0818775	0.223957	0.371593	-0.093402	0.192373	0.360013	0.317472	0.285976	0.143035	0.27266	0.711227	0.474846	-0.0753247	0.183985	0.270907	-0.268514	0.229076	0.00823439	0.377652	0.044501	0.000678217	0.264829	0.0390546	0.000437	0.45317	0.0393058	1.05931e-06	0.379232	0.284171	0.121138	0.310899	0.361074	0.24286
miR-22-3p	B, C	-0.0441074	0.211289	0.706667	-0.336823	0.0727442	1.50597e-06	-1.50448	0.585629	0.0335299	-0.310042	0.584411	0.61423	-0.321536	0.0946369	1.45825e-06	-0.146913	0.102958	0.00280509	0.0723351	0.0503694	0.109856	0.05759	0.0286716	0.0443107	0.140874	0.0359386	0.00362177	-0.141145	0.198704	0.406116	0.0564337	0.103741	0.490314
miR-22-5p	A, B, C	-0.201428	0.201415	0.0664222	-0.402326	0.263788	0.0142878	0.0104292	0.280289	0.762336	0.6618	0.180775	0.00510844	-0.476244	0.205621	9.78062e-05	-0.0432186	0.167781	0.515211	0.00379411	0.0973278	0.94668	0.0676084	0.0207205	0.00856585	-0.00594047	0.124977	0.969233	-0.068268	0.159749	0.665987	-0.000923871	0.0688356	0.824566
miR-221-3p	A	-0.0357002	0.155604	0.702275	-0.191632	0.182159	0.0607525	-0.223901	0.184423	0.384677	-0.289865	0.551863	0.631308	0.0422711	0.116053	0.308951	0.18374	0.159239	0.00765478	0.153531	0.131394	0.175792	0.0573834	0.0342543	0.0721645	-0.0337446	0.0763648	0.592754	-0.0384585	0.233085	0.883932	0.00513263	0.0923198	0.792191
miR-221-5p	D	-0.285787	0.0752555	2.22859e-05	-0.284206	0.220533	0.0282636	0.0559366	0.390949	0.692387	0.760956	0.436809	0.046584	-0.491712	0.168182	1.43226e-05	-0.368362	0.146785	2.95491e-05	0.231472	0.118764	0.0720227	0.210253	0.037539	0.000843511	0.379884	0.0273281	6.35165e-07	0.197896	0.241603	0.265351	0.070068	0.187038	0.538423
miR-222-3p	A, B, D, E	-0.0628652	0.156546	0.451313	-0.234438	0.332463	0.164226	-1.04304	0.0865667	0.000101928	-0.197091	0.619567	0.818193	0.0465206	0.117886	0.273412	0.104432	0.138424	0.0544311	0.179898	0.0955358	0.074164	0.0996195	0.0156455	0.000326968	0.177018	0.11162	0.0871111	-0.125683	0.0820435	0.229492	-0.162453	0.0920336	0.236206
miR-222-5p	A, B, D, E	0.0211191	0.278889	0.803665	-0.197175	0.325542	0.225504	-0.871211	0.309508	0.0168883	-0.649288	0.21053	0.0327363	-0.297911	0.258338	0.00872119	-0.0447748	0.208409	0.578837	0.281095	0.0805881	0.0191926	0.236844	0.0580453	0.00760786	0.327573	0.0485156	8.59774e-05	0.191759	0.183814	0.182701	-0.174311	0.0369116	0.16169
miR-223-3p	A, B, D, E	-0.244693	0.104058	0.00132976	-0.136635	0.267708	0.311983	-0.806938	0.150402	0.00139461	-1.38313	0.705543	0.0670317	0.158484	0.0865686	0.000322324	0.028323	0.12691	0.510016	0.277948	0.0452521	0.00196578	0.219125	0.0124106	2.583e-07	0.432911	0.0570655	7.81359e-05	0.0506223	0.18549	0.641623	-0.416369	0.551858	0.34343
miR-223-5p	A, B, D, E	-0.432045	0.401502	0.0491986	-0.567537	0.107884	3.97417e-06	-0.666088	0.696456	0.265591	-0.961555	0.518107	0.0751404	-0.434361	0.158938	2.34724e-05	-0.271964	0.153773	0.0005562	0.134142	0.0315637	0.0027607	0.0678243	0.0499082	0.119334	0.180156	0.0703044	0.018244	0.112886	0.158567	0.32746	-0.314308	0.185559	0.093784
miR-23a-3p	A, B, C	0.0657882	0.0802649	0.0805694	0.0794017	0.186927	0.293469	0.863526	0.114959	0.000187219	0.538403	0.436136	0.105191	0.323698	0.179194	0.000520199	0.141875	0.0874179	0.000783292	-0.060365	0.0883566	0.361589	-0.0353193	0.046854	0.341761	-0.114532	0.156608	0.341506	-0.122636	0.0486498	0.195032	-0.160071	0.248869	0.47643
miR-23a-5p	A, B, C	-0.0223345	0.239607	0.898953	-0.134271	0.176977	0.15797	-0.680355	0.217252	0.0129016	-1.01883	0.795817	0.170317	0.0558738	0.173274	0.35802	0.0417158	0.139318	0.390177	0.271301	0.0655504	0.0109435	0.228779	0.0268264	2.21237e-05	0.438511	0.0458267	6.70022e-06	0.168998	0.349421	0.465486	-0.578095	0.568429	0.228104
miR-23b-3p	A, B, C	-0.078169	0.105535	0.18557	-0.0937675	0.183729	0.338593	0.749279	0.169344	0.00118235	0.915621	0.643069	0.0906348	0.380181	0.173489	0.000129044	0.196584	0.171912	0.00806799	-0.0267281	0.0990173	0.695213	0.00218813	0.025	0.896943	-0.179322	0.125906	0.11885	-0.180436	0.202285	0.298474	0.0102693	0.241837	0.847027
miR-23b-5p	A, B, C	0.190939	0.314143	0.181146	-0.112127	0.220374	0.325519	-0.116609	0.265191	0.79339	0.141619	1.1021	0.749019	-0.827001	0.0877174	1.61303e-11	-0.779429	0.237286	5.43471e-06	-0.0570436	0.0736867	0.313692	0.0104022	0.00888063	0.532518	-0.24722	0.0851546	0.0156114	-0.190402	0.199782	0.270239	-0.17991	0.149659	0.266048
miR-24-1-5p	B	-0.277119	0.250706	0.0466768	-0.420631	0.159851	0.000899102	-1.27562	0.562679	0.0451207	-1.13112	0.029	0.00048888	-0.234333	0.101475	6.02189e-05	-0.15916	0.126142	0.00585912	0.0882377	0.111649	0.300771	0.0550088	0.0167385	0.0154117	0.112711	0.034279	0.0110067	0.021635	0.149379	0.762017	-0.0345386	0.190196	0.947536
miR-24-2-5p	A, B	-0.19336	0.357925	0.264715	-0.165536	0.10955	0.0160082	-1.29721	0.813682	0.107403	-0.745829	0.83698	0.309989	-0.157731	0.120536	0.00431627	-0.12424	0.131233	0.0275357	0.33858	0.0838211	0.0141687	0.189348	0.0219392	1.15235e-05	0.477702	0.064287	0.000155611	0.661094	0.626827	0.199119	-0.263166	0.225949	0.207668
miR-24-3p	B, C	0.0883559	0.14616	0.170528	-0.283856	0.400261	0.158455	0.740619	0.146219	0.000823394	0.993812	0.0565804	0.000317139	0.040246	0.137486	0.402574	0.0256855	0.0873936	0.419562	0.0548988	0.0943516	0.417452	0.0857795	0.0242306	0.00423985	-0.0937183	0.13665	0.370506	0.000945485	0.108671	0.877539	-0.316078	0.154213	0.0610528
miR-26a-5p	A, B	0.0123559	0.404633	0.902404	-0.404222	0.15024	0.000752552	0.93038	0.220752	0.00114061	1.06642	0.370254	0.00796806	0.00697543	0.132092	0.856256	0.0470741	0.108873	0.242515	0.0945658	0.117606	0.29472	0.107966	0.0349822	0.00879032	0.123909	0.0482104	0.0692858	0.0753257	0.218251	0.575761	-0.0327903	0.10078	0.942497
miR-26b-5p	A, B	0.0743257	0.347728	0.584899	-0.312852	0.239207	0.0265011	0.818251	0.504804	0.0723076	0.538075	0.269176	0.0309144	0.0946225	0.13335	0.0664292	-0.120228	0.540486	0.53638	0.130348	0.138769	0.241805	0.0920612	0.0742728	0.149844	0.0314187	0.0989132	0.633319	0.0516461	0.209921	0.667409	0.057037	0.18305	0.589223
miR-27a-3p	B, C	0.0141084	0.609187	0.929547	-0.177233	0.101283	0.00752289	-0.182175	0.219272	0.541618	-0.299431	0.519493	0.598015	0.272601	0.0766631	4.02025e-07	0.279674	0.106376	8.85309e-06	0.197756	0.0974839	0.0644435	0.10584	0.0106684	0.000137599	0.0837325	0.0755738	0.177361	0.196141	0.309513	0.362961	0.20425	0.0643118	0.0506312
miR-27b-3p	B, C	-0.189382	0.157928	0.0369765	-0.0825951	0.156684	0.337852	-0.560075	0.452724	0.18273	0.632307	0.724318	0.214501	0.28174	0.0665189	2.53784e-08	0.377666	0.16888	7.98652e-05	0.0391406	0.112979	0.607765	0.0644599	0.00904115	0.00403952	0.23271	0.0654622	0.0047934	0.04251	0.133564	0.61079	-0.0617604	0.137609	0.772208
miR-29a-3p	A, B	0.195245	0.138271	0.013254	-0.0392913	0.183097	0.741387	-1.99072	0.548506	0.0126019	-1.98821	0.874938	0.050014	-0.26595	0.171098	0.0015069	-0.144247	0.129013	0.0118574	0.0848625	0.0384557	0.0347766	0.152033	0.0263045	0.000244602	0.179155	0.0702765	0.0185719	0.0612314	0.223689	0.641418	-0.360458	0.0967586	0.0128637
miR-29b-3p	B	0.0736878	0.245694	0.497117	-0.117041	0.200317	0.264609	-2.35005	0.20116	1.45893e-06	-2.16375	0.584043	0.00979825	-0.200377	0.118639	0.000790924	-0.0696362	0.152562	0.249597	0.211015	0.121529	0.0894753	0.261189	0.0504149	0.0027633	0.483563	0.0351224	2.28028e-07	-0.0975526	0.122218	0.439616	-0.802702	0.314061	0.0285627
miR-29c-3p	B	-0.0047368	0.159745	0.951344	-0.15691	0.0513584	0.000118242	-2.10895	0.227444	1.27976e-05	-1.89647	1.02616	0.0816302	-0.162516	0.106204	0.00154902	-0.0671807	0.101642	0.124368	0.0979461	0.139157	0.344594	0.186409	0.00317924	2.7161e-06	0.338261	0.0772929	0.00294136	-0.147372	0.139032	0.267561	-0.391167	0.079827	0.00619526
miR-29c-5p	B, D	0.0694436	0.173835	0.328394	-0.135082	0.265421	0.31382	0.202136	0.246349	0.243547	0.381594	0.794583	0.412413	-0.161324	0.199642	0.0441272	-0.0903608	0.145913	0.125338	-0.251416	0.349883	0.339993	-0.0950471	0.105731	0.258607	-0.266967	0.208303	0.151726	-0.0286683	0.464095	0.962983	0.0230461	0.34016	0.841565
miR-302a-3p	C, D, E	-0.145983	0.25457	0.248294	-0.0247467	0.0936299	0.785202	0.546982	0.455833	0.128252	0.733338	0.343867	0.0228651	0.00996011	0.235164	0.88794	0.350514	0.115061	2.31287e-06	0.180732	0.0257448	0.000132272	0.151399	0.0262411	0.000246218	0.319348	0.0809298	0.0047691	-0.215683	0.186125	0.194903	-0.399811	0.160255	0.0271497
miR-302a-5p	D	0.0667458	0.263022	0.51626	0.0751722	0.10218	0.100722	0.700438	0.253828	0.00940054	1.03799	0.596028	0.0565035	-0.0215873	0.147058	0.702692	0.0429829	0.0948031	0.231362	0.0912351	0.0786646	0.17228	0.178461	0.0549836	0.0135198	0.171105	0.0471179	0.00345984	0.171677	0.139386	0.139973	0.435393	0.296749	0.0915325
miR-302c-3p	E	-0.0234707	0.168659	0.847214	-0.194177	0.325348	0.231855	0.425864	0.292588	0.078435	1.27305	0.796266	0.0793658	-0.0275692	0.172207	0.669775	0.283669	0.13503	0.000105435	0.055086	0.0396571	0.113829	0.0720357	0.0500317	0.105361	0.147331	0.0234964	0.00125535	-0.18672	0.17396	0.231287	-0.420661	0.160466	0.0219455
miR-302d-5p	D	0.224729	0.158927	0.0138603	-0.0574146	0.267924	0.701618	1.19434	0.274256	0.00128003	1.51068	0.428956	0.00471147	-0.229981	0.204681	0.0100176	-0.120482	0.17587	0.0874519	-0.0323153	0.113444	0.678069	-0.0166852	0.0819058	0.774762	-0.0839526	0.190735	0.541678	-0.131447	0.16204	0.370719	0.19019	0.322888	0.377929
miR-30a-3p	A, B, C, D	-0.0800103	0.201615	0.435936	-0.0158803	0.0933002	0.937273	0.399843	0.412984	0.18302	1.00705	0.278627	0.00234008	-0.11761	0.16304	0.0680318	0.197731	0.0977124	0.000108264	0.379896	0.0553022	0.00229543	0.281592	0.0482934	0.00166085	0.492806	0.0130008	9.52955e-08	0.892658	0.604009	0.115777	-0.417411	0.336978	0.166409
miR-30a-5p	B, C	0.0410167	0.358112	0.747492	-0.0354762	0.034198	0.384673	1.16161	0.453648	0.021608	1.21449	0.307819	0.00157432	-0.121325	0.0548705	5.70024e-05	0.00702864	0.0935405	0.782293	0.0697319	0.0463696	0.0979974	0.100923	0.0262061	0.00258528	0.0221947	0.136895	0.791241	0.055815	0.066494	0.412772	1.123	0.157565	6.37353e-05
miR-30b-3p	B	-0.127253	0.341531	0.438041	-0.303018	0.153624	0.00415076	1.75247	0.526183	0.0127388	1.50268	0.46777	0.00771019	-0.39873	0.0844625	2.97002e-08	-0.456986	0.147118	4.16953e-06	0.28634	0.0392936	0.00071504	0.205732	0.041289	0.0018353	0.489473	0.0202824	5.35417e-08	0.107408	0.183749	0.396087	-0.394186	0.0409928	0.00465225
miR-30b-5p	B, C	0.13621	0.269758	0.247363	0.0955928	0.495452	0.618141	0.88686	0.841656	0.183091	1.10794	0.320529	0.00312775	-0.1261	0.130199	0.021572	0.0526272	0.185695	0.409471	0.0456204	0.0337411	0.121147	0.0976911	0.0189332	0.000670106	0.371293	0.226304	0.0961697	0.0923673	0.103753	0.289909	0.334873	0.29447	0.152192
miR-30c-2-3p	B, D	-0.127083	0.449024	0.549599	-0.260322	0.0868579	0.000169204	1.01541	0.221288	0.000702389	0.873203	0.395479	0.021796	-0.265088	0.222752	0.00739726	-0.254453	0.175205	0.00229328	-0.173709	0.0808739	0.0554007	-0.029363	0.00966327	0.131378	0.0692954	0.0392693	0.0937452	-0.332511	0.109013	0.0116239	-0.399586	0.113262	0.00992354
miR-30c-5p	B, C	-0.00820682	0.115354	0.987016	-0.101315	0.209752	0.35531	0.644196	0.389317	0.060639	1.29473	0.504248	0.017546	-0.164308	0.137734	0.00736707	0.000817891	0.174428	0.947806	0.00598151	0.0663131	0.884834	0.114607	0.0513783	0.0360914	0.0988885	0.0641138	0.0875865	0.0951891	0.136738	0.347867	0.473825	0.386107	0.139368
miR-30d-5p	A, B	-0.0791412	0.389247	0.679317	-0.206144	0.236317	0.101956	1.45857	0.761008	0.0617367	1.56478	0.670678	0.0309708	0.0513204	0.109395	0.202151	0.0462345	0.116351	0.274902	0.0472324	0.0331416	0.107467	0.120032	0.0543006	0.0383643	0.398434	0.244449	0.0983667	0.125185	0.155905	0.28225	0.308503	0.248357	0.125901
miR-30e-3p	A, B	0.296628	0.307188	0.0586328	0.0688223	0.329497	0.576479	0.244821	0.161299	0.111435	0.498304	0.325149	0.0626463	-0.0478118	0.176993	0.464601	0.0122674	0.154304	0.782561	0.2821	0.0624622	0.00836181	0.268419	0.0533329	0.00346509	0.410163	0.102321	0.0071379	0.410159	0.249411	0.0756556	0.154609	0.194527	0.276344
miR-30e-5p	A, B, C, D	-0.038272	0.248467	0.787876	-0.0656278	0.249552	0.629096	0.792504	0.481853	0.0684231	0.917436	0.385313	0.0166092	-0.262687	0.124583	0.000152387	-0.148422	0.154632	0.0242464	0.0630826	0.0556438	0.173737	0.108463	0.0597607	0.0654699	0.0888912	0.0521444	0.0737576	0.030341	0.167288	0.728097	0.224015	0.335858	0.332561
miR-320a	A	0.189951	0.233351	0.0915932	-0.0760465	0.167213	0.408413	0.220244	0.516149	0.461626	0.47497	0.326106	0.071434	-0.243123	0.247799	0.0192415	-0.140039	0.210324	0.0918889	0.0348508	0.0829529	0.541845	0.0790794	0.0313337	0.0184647	0.0260122	0.0455468	0.500473	-0.104295	0.146079	0.453376	-0.273242	0.0891803	0.0451068
miR-331-3p	B, C	-0.141881	0.174261	0.123693	-0.240269	0.291965	0.115033	1.05218	0.357407	0.0103246	1.01068	0.117033	0.000251088	-0.117968	0.217921	0.151286	0.042205	0.103207	0.268971	-0.123075	0.143704	0.276165	-0.0742843	0.0342046	0.0343827	-0.234841	0.145578	0.243671	-0.301268	0.166235	0.0676304	-0.632444	0.200339	0.00951628
miR-335-5p	A, B, C	0.172078	0.127489	0.0154567	-0.00784387	0.346794	0.976322	0.356414	0.846757	0.489546	0.249439	0.612886	0.446417	-0.271274	0.170464	0.00129234	-0.137766	0.124635	0.0128287	0.247347	0.124633	0.0700697	0.238179	0.0744603	0.0194059	0.369939	0.0805176	0.00272165	0.227525	0.14938	0.0827215	0.0793713	0.362155	0.683143
miR-338-3p	B	-0.338726	0.179595	0.00541423	-0.358466	0.190733	0.00554222	1.25413	0.194421	7.56299e-05	1.04469	0.267119	0.00154662	-0.413704	0.156604	3.04191e-05	-0.378568	0.153984	3.7647e-05	0.157996	0.146686	0.199527	0.115403	0.0606931	0.0591446	0.390844	0.0531633	6.84851e-05	0.155188	0.183092	0.255009	-0.889156	0.279845	0.0132974
miR-340-5p	A, B, C	-0.140487	0.132164	0.0592544	-0.157734	0.144634	0.0573663	-0.368328	0.451208	0.368364	-0.464183	0.270688	0.168203	-0.384126	0.120127	4.38622e-06	-0.191045	0.158086	0.0071921	0.23411	0.0778171	0.0261453	0.184412	0.0220873	1.49405e-05	0.297268	0.112146	0.0253909	0.0548669	0.289628	0.731129	-0.124722	0.163951	0.482537
miR-342-3p	A, B, C	-0.119454	0.180274	0.199447	-0.199435	0.278663	0.163185	-0.187031	0.334918	0.62105	-0.141911	0.390502	0.882395	0.168193	0.174653	0.0196288	0.265965	0.0686601	1.61931e-08	0.258509	0.082124	0.0243436	0.236578	0.0260132	1.26514e-05	0.358098	0.0464534	3.18394e-05	0.294664	0.289907	0.195421	-0.169047	0.213975	0.39994
miR-345-5p	B	0.104054	0.271364	0.358079	-0.0528765	0.122571	0.48273	0.308664	0.74295	0.487887	0.106104	0.412168	0.532456	-0.184898	0.170356	0.012043	-0.0871509	0.141185	0.127984	0.0855224	0.0143207	0.000337606	0.037781	0.0397197	0.239118	-0.0888101	0.170052	0.477257	-0.175131	0.0867413	0.100982	-0.336544	0.127849	0.0311551
miR-34a-3p	A, B	-0.22766	0.171862	0.0249924	-0.420368	0.312884	0.0234586	0.136281	0.181441	0.305991	-1.68889	0.42474	0.00461755	-0.614469	0.295748	0.000233641	-0.194483	0.227581	0.0370598	-0.317241	0.0738645	0.0112934	-0.269323	0.0132511	4.01184e-08	-0.428472	0.0682622	0.00047278	-0.2197	0.0583797	0.0281062	-0.353478	0.181873	0.0619184
miR-34a-5p	A, B	0.00445844	0.213829	0.885153	-0.169842	0.198846	0.112354	0.894464	0.345411	0.0152091	0.997352	0.460285	0.0262086	-0.42074	0.164317	4.04014e-05	-0.25628	0.133881	0.000279973	0.190941	0.0414602	0.00393409	0.204239	0.0266405	4.269e-05	0.199854	0.0430078	0.000876376	0.0663785	0.220366	0.615508	0.039821	0.0631421	0.544247
miR-361-3p	D	0.0817499	0.0814647	0.0428823	0.00556408	0.130279	0.765954	0.887708	0.0758191	0.000141487	0.266511	0.395966	0.272036	0.112456	0.151203	0.0560067	0.083145	0.127049	0.0890517	0.0690921	0.0575376	0.157602	0.104291	0.0757643	0.124119	0.169386	0.217603	0.302523	-0.129801	0.151937	0.356337	-0.0570638	0.0951354	0.773947
miR-361-5p	A, B	-0.452096	0.230491	0.00470035	-0.331861	0.320451	0.0582323	-0.945562	0.411865	0.0380373	-1.44198	0.657388	0.0494608	-0.241338	0.124323	0.000288205	-0.000173348	0.109981	0.941094	0.165641	0.0708244	0.0434479	0.0916502	0.0399267	0.0281451	0.0377686	0.129027	0.65393	0.181795	0.0510986	0.0316765	0.216373	0.146353	0.0988937
miR-378a-3p	A, B, C	0.010198	0.290849	0.878734	-0.302081	0.272447	0.0474323	1.10139	0.23335	0.000627573	0.371091	0.934174	0.483165	-0.452104	0.136557	3.99357e-06	-0.325406	0.126013	1.80836e-05	-0.0111402	0.0905597	0.860335	0.0423026	0.0507237	0.280849	0.0414355	0.106005	0.564649	0.0140854	0.180009	0.833077	-0.0805797	0.198175	0.721903
miR-378a-5p	A, B	-0.148466	0.234291	0.208163	-0.282165	0.287303	0.0696989	-1.04812	0.0870759	9.78271e-05	-0.785114	0.727375	0.235899	-0.450252	0.125899	1.76371e-06	-0.338606	0.0897795	9.57651e-08	0.188778	0.0274862	0.000197566	0.158268	0.0399454	0.00407003	0.259855	0.0692525	0.00422282	-0.00321001	0.128154	0.917806	-0.182747	0.0317531	0.140375
miR-379-3p	C	-0.00477009	0.186058	0.958168	-0.277733	0.240002	0.0415819	1.25781	0.249272	0.000485796	0.940639	0.427038	0.023337	0.02061	0.132	0.640111	0.0301628	0.112695	0.443094	0.156744	0.0509388	0.0177818	0.186275	0.0159983	1.83188e-06	0.129434	0.0489856	0.0157642	-0.19108	0.190823	0.252608	-0.0716649	0.0321432	0.640462
miR-379-5p	A, B, C	-0.0339539	0.22048	0.796794	-0.220333	0.156957	0.0208094	-0.102127	0.18072	0.814197	-0.287872	0.450317	0.578955	-0.660049	0.103894	3.78096e-09	-0.346076	0.146876	5.15882e-05	0.109757	0.0561931	0.0584088	0.119546	0.0608	0.0547086	0.179823	0.106806	0.0752054	-0.0874888	0.144637	0.535692	-0.172754	0.106529	0.223044
miR-409-5p	D	-0.151316	0.394238	0.419276	-0.256228	0.224992	0.0443972	-1.36062	0.423087	0.013321	-1.14341	0.856559	0.15625	-0.36605	0.152493	6.35773e-05	-0.156733	0.153316	0.0179077	0.0143138	0.0441993	0.641198	0.0804842	0.0376305	0.0344116	0.172903	0.288291	0.402572	0.0753036	0.061984	0.293759	0.106705	0.241822	0.480523
miR-410-3p	E	0.102063	0.458134	0.579689	0.134879	0.455925	0.46699	0.197732	0.230908	0.234844	0.328083	0.250045	0.105916	-0.159048	0.0616746	1.0377e-05	-0.0239564	0.102862	0.608189	0.283317	0.021398	9.03662e-07	0.205628	0.0227714	8.60954e-06	0.262945	0.0131779	1.68776e-05	0.162887	0.229614	0.318469	0.0758724	0.323268	0.663621
miR-422a	E	-0.0945286	0.378041	0.605628	-0.278286	0.174325	0.0117395	-0.785455	0.289949	0.0197175	-1.36131	0.684187	0.0642036	-0.597377	0.072897	1.24379e-11	-0.696284	0.648599	0.0124923	0.074476	0.131239	0.427287	0.179067	0.0111304	1.6465e-06	0.310728	0.150857	0.0552924	-0.0490201	0.135543	0.756555	-0.0416343	0.288618	0.933895
miR-423-5p	C	-0.137845	0.284416	0.321303	-0.423625	0.131825	0.000220117	0.112112	0.40323	0.569972	-0.0310282	0.148897	0.75395	-0.221816	0.179418	0.0060091	-0.103785	0.223207	0.223192	0.160194	0.0418557	0.00722359	0.129155	0.0308158	0.00191093	0.0521221	0.101749	0.466318	0.165318	0.0843497	0.0689637	0.190155	0.121929	0.105095
miR-425-3p	A, B	-0.226034	0.21336	0.0547213	-0.311995	0.0741633	4.61452e-06	-0.0968006	0.214333	0.847339	-0.677737	0.554992	0.202177	-0.161627	0.162771	0.0186718	-0.0858049	0.0806695	0.0233466	0.0751067	0.147644	0.469461	0.0195083	0.0564768	0.61669	0.00542885	0.0543216	0.860303	-0.112013	0.179812	0.481894	-0.102481	0.184132	0.606466
miR-425-5p	A, B	0.0399852	0.0820539	0.237028	-0.179202	0.121737	0.0176105	1.10135	0.199566	0.000218264	0.516356	0.609271	0.215115	0.16459	0.124741	0.00365074	0.228783	0.0998184	3.25331e-05	0.14143	0.0701381	0.0594998	0.0646166	0.0179022	0.00755718	0.0993705	0.14044	0.335803	0.0849663	0.224474	0.546736	0.195726	0.306584	0.347713
miR-431-5p	E	0.32476	0.117414	0.000406295	0.147256	0.326366	0.287998	0.770882	0.637082	0.138415	1.02535	0.53459	0.0414696	-0.386862	0.0953964	2.52893e-07	-0.503978	0.212109	6.77777e-05	-0.0465507	0.0308967	0.10022	0.0852229	0.0533095	0.084371	0.0796289	0.067928	0.289068	-0.21729	0.214251	0.239319	0.0997417	0.117219	0.31658
miR-432-5p	C, D	0.0288812	0.1373	0.544833	-0.203753	0.281475	0.158712	0.0797986	0.145269	0.429753	-0.74692	0.443242	0.102981	-0.351012	0.201181	0.000722694	-0.276189	0.148271	0.000367044	0.204014	0.0462265	0.00561453	0.163889	0.0379764	0.00259528	0.222525	0.0908162	0.0260746	0.0437966	0.137032	0.608383	-0.0699576	0.108118	0.699499
miR-450b-3p	D	-0.00431445	0.219641	0.960523	0.0196884	0.194028	0.711325	0.117017	0.441351	0.58668	-0.0579312	0.609527	0.928298	-0.435135	0.103537	2.34889e-07	-0.359302	0.139595	2.18844e-05	-0.0282116	0.110949	0.710447	-0.0465021	0.078063	0.421366	0.230643	0.199944	0.173636	-0.147225	0.0572734	0.126728	-0.0446019	0.284864	0.921668
miR-466	C	-0.00649739	0.214049	0.978115	-0.0397882	0.281425	0.823033	-0.720708	0.201355	0.0072455	0.288897	1.04333	0.593845	0.081749	0.217603	0.289173	0.188321	0.144365	0.0036957	0.325193	0.0513428	0.00244704	0.269754	0.0349454	0.000145561	0.457096	0.0436032	2.87135e-06	0.157175	0.202087	0.284926	-0.423587	0.348782	0.172397
miR-484	B, C	0.062883	0.13458	0.260686	-0.0236526	0.240016	0.914091	-0.364632	0.223862	0.158376	-0.570237	0.62361	0.322928	-0.0153666	0.166685	0.814831	-0.00238649	0.287419	0.992781	-0.235905	0.107525	0.0568956	-0.0889212	0.191902	0.510544	-0.239242	0.0942831	0.124802	-0.227971	0.171413	0.149992	0.0906498	0.333177	0.628408
miR-486-3p	A, B, C	-0.539758	0.215761	0.00145935	-0.757109	0.125693	2.92574e-06	-0.484017	0.0609386	0.0199074	-0.908769	0.265118	0.00974164	-0.262307	0.15676	0.000910034	-0.145397	0.19368	0.0626973	0.207196	0.0716602	0.027276	0.151121	0.0263551	0.000257732	0.244335	0.0677737	0.00478163	-0.0270831	0.156771	0.916916	-0.261395	0.122066	0.0782404
miR-486-5p	A, B, C	0.000420331	0.26776	0.935022	-0.0704698	0.204079	0.52635	0.342133	0.250288	0.0952079	0.695745	0.370977	0.035256	-0.217363	0.10736	0.000189705	-0.191388	0.159264	0.00742145	-0.0412017	0.112346	0.59731	-0.0175643	0.046254	0.622341	-0.00655504	0.0863959	0.95015	-0.0984558	0.145818	0.481213	-0.173984	0.199331	0.362765
miR-488-5p	D	0.0993346	0.222002	0.290562	-0.171835	0.225057	0.14602	-0.956262	0.161852	0.000484574	-1.02548	0.704437	0.132881	-0.410418	0.245713	0.000991298	-0.359856	0.1598	8.27777e-05	-0.343474	0.0525583	0.00238044	-0.38568	0.120924	0.0260544	-0.561313	0.0816423	0.000659199	-0.179316	0.110906	0.129751	-0.0582352	0.149009	0.800463
miR-494-3p	A, B, D	0.0388854	0.231893	0.639141	0.209597	0.278312	0.109244	-0.0320696	0.270449	0.904875	0.188188	0.738284	0.586045	-0.106413	0.167648	0.101601	-0.00927294	0.107467	0.885527	0.207152	0.0479099	0.0063604	0.177227	0.0378842	0.00185237	0.23063	0.0514259	0.00111054	-0.0903059	0.116437	0.467615	-0.340959	0.0974834	0.0175334
miR-497-5p	B, D	-0.443296	0.370121	0.0345018	-0.69865	0.225127	0.000471503	0.450286	0.476084	0.194144	0.394189	0.317891	0.104888	-1.69675	0.232957	1.07989e-08	-1.43883	0.213316	8.45217e-09	0.0774755	0.0310654	0.020605	0.0705299	0.0639509	0.181068	-0.0678944	0.109526	0.421565	-0.0448551	0.12403	0.77405	-0.096147	0.0636691	0.500845
miR-499a-5p	A, B, C	-0.174797	0.139981	0.0322966	-0.131041	0.128791	0.076561	-0.689343	0.201992	0.0094076	0.524057	1.57528	0.567807	-0.155999	0.10547	0.00195492	-0.0610912	0.118427	0.212955	0.362542	0.0467309	0.00105245	0.279096	0.0254357	3.13736e-06	0.389691	0.0924782	0.00504903	0.137392	0.0698111	0.0977095	-0.319462	0.352004	0.281979
miR-511-3p	D	-0.0156334	0.120597	0.904834	-0.11812	0.349185	0.494805	0.111108	0.383903	0.557581	-1.28772	0.290522	0.00190448	0.0456683	0.173975	0.447822	0.0310727	0.124404	0.467382	0.0825406	0.0648265	0.144016	0.167943	0.00762934	3.77001e-06	0.208619	0.102464	0.0468085	-0.111301	0.173492	0.473586	-0.00377583	0.110999	0.86098
miR-511-5p	D	0.0236178	0.0799511	0.411004	-0.0169855	0.184924	0.954556	1.25661	0.324508	0.00314041	0.983395	0.284488	0.00293623	-0.109066	0.139664	0.0525246	-0.0676573	0.102669	0.124622	0.139872	0.0669945	0.0542966	0.234128	0.0737474	0.0196034	0.120748	0.135783	0.250573	0.312856	0.269196	0.154613	0.373751	0.0801169	0.00379644
miR-520f-3p	D	0.0276676	0.308266	0.784024	-0.0939314	0.241944	0.453541	0.804635	0.470087	0.0616969	0.730268	0.267002	0.00913698	0.354757	0.289083	0.00597184	0.41018	0.1896	0.000115589	0.0683861	0.0584831	0.165388	0.111091	0.0241798	0.000946553	0.12707	0.0341561	0.00574212	-0.18027	0.14509	0.190629	-0.443716	0.150146	0.0136285
miR-520f-5p	E	0.163772	0.189159	0.0757939	-0.067846	0.204391	0.545089	-0.230804	0.435805	0.590393	-0.563396	0.536954	0.273283	0.00223489	0.127444	0.933364	-0.0590999	0.150043	0.32138	-0.0473623	0.0416737	0.177958	0.00336009	0.0199691	0.842489	-0.108276	0.00738553	0.00893019	-0.131109	0.113747	0.270714	-0.0687419	0.140689	0.733883
miR-532-5p	A, B	-0.142005	0.231679	0.222585	-0.199075	0.096346	0.00276545	-1.66734	0.220786	4.98453e-05	-1.35178	1.49801	0.281668	-0.287761	0.179358	0.0012353	-0.140245	0.0914832	0.00177243	0.160295	0.058228	0.0266054	0.133818	0.0365877	0.00471286	0.238874	0.138707	0.0783123	0.0489118	0.200288	0.668775	0.0499976	0.239162	0.679565
miR-558	D	-0.0503666	0.138985	0.515621	-0.11325	0.227909	0.334918	-0.0864099	0.138041	0.871014	0.603909	0.768429	0.249419	-0.179674	0.167431	0.0127653	-0.127635	0.105173	0.00820312	0.130666	0.0207066	0.000127842	0.106771	0.0343057	0.00833416	0.0502958	0.0876358	0.426836	-0.0578196	0.0730563	0.615895	-0.18343	0.142905	0.245734
miR-582-5p	A, B	-0.194856	0.206123	0.0786986	-0.110774	0.0791196	0.0296056	-0.78428	0.243788	0.00972274	0.395787	0.437519	0.18425	-0.195126	0.0924213	0.000119053	-0.121001	0.118075	0.0197449	0.262434	0.0360909	0.000515005	0.227105	0.013353	1.93036e-07	0.29656	2.89036e-05	1.05868e-05	0.298072	0.0392183	0.0024686	0.155241	0.209426	0.298134
miR-590-5p	C	0.167286	0.06643	0.00024232	0.0995801	0.105271	0.0496208	0.149722	0.274719	0.372057	0.40003	0.735325	0.36694	-0.188144	0.119274	0.00128108	-0.145203	0.0873436	0.000944399	0.328841	0.0732456	0.0100278	0.25817	0.0609262	0.00739225	0.54647	0.0734393	0.000294262	0.394129	0.144276	0.0121905	-0.352755	0.384406	0.273837
miR-629-5p	D, E	-0.054799	0.1716	0.553128	-0.173702	0.0913191	0.00467735	1.15101	0.500288	0.0315604	1.5145	0.273095	0.000199636	-0.15515	0.152431	0.0166944	-0.0979685	0.0957063	0.0233113	0.0666678	0.0927961	0.335683	0.0258121	0.0971222	0.688033	-0.0187448	0.161515	0.882248	-0.26045	0.165655	0.100733	-0.136913	0.0761751	0.310787
miR-631	D	-0.308004	0.203315	0.0144182	-0.579878	0.187567	0.000421557	1.11579	0.54218	0.0440156	1.28644	0.301232	0.00101714	-0.447253	0.160145	1.98477e-05	-0.494796	0.102788	8.54984e-09	-0.087135	0.0595471	0.112054	-0.0159206	0.0905238	0.803722	0.0403321	0.409919	0.873235	-0.160979	0.0677538	0.105731	-0.192395	0.0766328	0.1423
miR-7-5p	A, B, C, D	-0.379276	0.252111	0.0148367	-0.320186	0.281015	0.0430567	1.46535	0.274539	0.000469706	1.0733	0.480807	0.0250543	-0.418567	0.103507	3.42424e-07	-0.346113	0.298058	0.00856428	0.0386637	0.156187	0.707688	0.102515	0.0768415	0.131825	0.147897	0.0705115	0.0356322	0.0379614	0.281156	0.788734	-0.207627	0.199803	0.275208
miR-877-5p	B	-0.297744	0.233647	0.0283683	-0.521882	0.48046	0.0481716	0.582439	0.0960443	0.00226561	0.399772	0.185024	0.0425057	-0.146071	0.24277	0.114178	0.0166124	0.13808	0.697686	0.00535341	0.150057	0.95245	0.0444296	0.0649781	0.355309	-0.149769	0.256763	0.564791	0.0874665	0.327198	0.654097	-0.225711	0.169022	0.189383
miR-889-3p	D	-0.126575	0.191132	0.19724	-0.268331	0.452403	0.225626	0.655082	0.176983	0.00303303	0.926925	0.758338	0.128331	0.0996569	0.162023	0.102104	-0.0139243	0.219933	0.891563	0.282461	0.0501578	0.00325044	0.179966	0.0179028	4.1329e-06	0.223819	0.093951	0.0290637	0.163782	0.196166	0.259112	0.263973	0.0511063	0.017603
miR-889-5p	D	-0.0659712	0.250021	0.605848	-0.178109	0.193689	0.0915812	1.01879	0.52171	0.0484525	1.28067	0.581622	0.0313487	-0.790237	1.00023	0.0456099	-0.377239	0.162532	6.53166e-05	-0.00305538	0.0400601	0.929871	0.0176132	0.033198	0.497829	-0.0928065	0.113161	0.301758	-0.249131	0.140213	0.0773449	-0.380242	0.199725	0.0626401
miR-891a-3p	D	-0.481703	0.193401	0.00143283	-0.509869	0.131193	6.43604e-05	-1.9067	0.467565	0.00714877	-1.23838	0.553535	0.0442808	-0.510312	0.181946	2.12006e-05	-0.275619	0.168258	0.00100234	-0.281089	0.0493483	0.0030701	-0.226341	0.0706435	0.018755	-0.0180799	0.289826	0.935465	0.0497881	0.203965	0.669014	0.0857436	0.259978	0.57085
miR-891a-5p	D	-0.0656802	0.184405	0.495263	-0.226741	0.223762	0.0657707	0.458352	0.351618	0.102375	-0.579119	0.693548	0.356045	-0.107785	0.0906076	0.00794899	0.0386243	0.270982	0.661007	-0.0393848	0.070971	0.44741	-0.0237585	0.041919	0.474691	-0.30286	0.104344	0.0194576	0.0434916	0.273054	0.761537	-0.21719	0.129584	0.149747
miR-892b	D	-0.210687	0.172065	0.0338119	-0.225881	0.121058	0.00526161	-0.0678996	0.566959	0.981255	0.735415	1.48097	0.434368	-0.341152	0.129928	2.67565e-05	-0.18966	0.146722	0.00485747	0.023965	0.0667944	0.598919	0.0609487	0.0346971	0.0627882	0.0609486	0.0583422	0.215242	-0.103341	0.126273	0.418317	0.0750727	0.175529	0.501846
miR-9-5p	D	-0.403845	0.279543	0.0174168	-0.465179	0.112709	2.84572e-05	1.24115	0.433685	0.0149094	1.26858	0.606055	0.0369351	0.150825	0.161967	0.0228304	0.113083	0.111374	0.015951	0.249943	0.0771543	0.0220624	0.198931	0.0376798	0.00109863	0.337194	0.0736719	0.00218756	0.0472712	0.206665	0.684054	-0.0603116	0.113162	0.764093
miR-92b-3p	C, D	0.339128	0.126653	0.000546338	0.108054	0.349633	0.441074	-0.224177	0.505604	0.646252	-0.148285	0.207458	0.81911	0.0835543	0.152609	0.139405	0.0603961	0.0681171	0.0449221	-0.14762	0.128709	0.182704	-0.0263873	0.030143	0.325084	-0.0891756	0.0776268	0.184923	-0.101516	0.157504	0.488291	0.155363	0.113721	0.154817
miR-96-5p	B	-0.44428	0.516508	0.0940603	-0.469893	0.355845	0.0248475	0.666232	0.617801	0.16642	0.252831	0.278567	0.193662	-0.39421	0.0813421	1.80385e-08	-0.33605	0.208839	0.00118652	0.119865	0.0790379	0.107916	0.0312779	0.0301977	0.229974	0.353243	0.0635926	0.000603682	0.334725	0.130878	0.0154059	-0.133714	0.28809	0.604226
miR-98-5p	B, C	-0.130258	0.142226	0.093684	-0.225373	0.0712123	7.40632e-05	0.645528	0.124366	0.00148407	0.608884	0.861193	0.288931	-0.101526	0.138174	0.0655417	0.0722965	0.0752582	0.0279528	0.227166	0.194053	0.177458	0.0347938	0.0996855	0.605172	-0.0592927	0.10737	0.471923	0.381721	0.755987	0.460841	-0.0910272	0.0493995	0.521427
miR-99a-5p	A, B	-0.168661	0.0676511	0.000629605	-0.168901	0.121717	0.0231145	-0.651123	0.323814	0.0573011	-0.965418	0.354144	0.0213762	0.0242323	0.140309	0.607844	0.075752	0.0753215	0.022365	0.016756	0.09428	0.784337	0.0614685	0.163875	0.580172	-0.00703626	0.268218	0.98012	-0.0579722	0.0581462	0.59726	-0.267064	0.0558845	0.0384996
miR-99b-5p	A, B, C, D	-0.16912	0.0965976	0.00705689	-0.208898	0.105665	0.00369474	-0.379027	0.0585017	0.0617908	-0.465995	0.483112	0.332065	0.0380015	0.161524	0.49345	-0.02491	0.117028	0.62841	0.0172698	0.0921598	0.773518	0.115826	0.146919	0.301682	-0.055649	0.172995	0.654956	-0.158019	0.178832	0.315553	-0.19215	0.211047	0.330768
			Significant (p<0,05) decrease in mean fold change in comparison with negative control-mimic transfected cells
			Significant (p<0,05) increase in mean fold change in comparison with negative control-mimic transfected cells
