# Supplementary material for: Functional Screening Identifies MicroRNAs as Multi-Cellular Regulators of Heart Failure
Source: Sci Rep. 2019 Apr 15;9:6055. doi: 10.1038/s41598-019-41491-9 (PMC6465262; doi:10.1038/s41598-019-41491-9)
Supplement: Supplementary file 3 — Supplementary Table S6 [file 41598_2019_41491_MOESM3_ESM.xls]

## Sheet: Info
Supplementary Table S2 Overlap of target genes between miRNAs with a multi-cellular function
Total list of 1290 genes targeted by at least 1 of the identified 17 miRNAs with a multi-cellular function.
Target genes are described with their corresponding Ensemble Gene ID, the number of miRNAs able to target, and specification of which specific miRNA can target as well as the number of interaction sites per miRNA.
Genes targeted by 7 or more miRNAs are depicted in bold.

## Sheet: miRNA target genes
Target Gene	Ensembl Gene ID	Number of targeting miRNAs	Specification of Targeting miRNAs (number of interaction sites per miRNA)
TTN	ENSG00000155657	15	let-7c-3p (7), miR-101-3p (4), miR-130a-3p (3), miR-133b (24), miR-145-3p (10), miR-152-5p (4), miR-15b-5p (3), miR-199b-5p (2), miR-223-3p (4), miR-29a-3p (7), miR-361-5p (1), miR-486-3p (4), miR-499a-5p (2), miR-891a-3p (4), miR-9-5p (15)
FHL2	ENSG00000115641	12	miR-101-3p (1), miR-130a-3p (1), miR-133b (2), miR-145-3p (1), miR-152-5p (1), miR-15b-5p (1), miR-199b-5p (1), miR-210-3p (2), miR-223-3p (1), miR-499a-5p (1), miR-891a-3p (1), miR-9-5p (1)
RYR2	ENSG00000198626	12	let-7c-3p (1), miR-133b (2), miR-145-3p (2), miR-152-5p (1), miR-15b-5p (3), miR-199b-5p (2), miR-210-3p (2), miR-29a-3p (3), miR-361-5p (1), miR-486-3p (1), miR-499a-5p (1), miR-9-5p (3)
SLC8A1	ENSG00000183023	12	miR-101-3p (2), miR-133b (1), miR-145-3p (1), miR-152-5p (1), miR-15b-5p (1), miR-199b-5p (1), miR-223-3p (1), miR-29a-3p (1), miR-361-5p (1), miR-499a-5p (2), miR-891a-3p (1), miR-9-5p (1)
SORBS2	ENSG00000154556	10	let-7c-3p (1), miR-101-3p (1), miR-130a-3p (2), miR-133b (1), miR-199b-5p (2), miR-210-3p (2), miR-29a-3p (2), miR-361-5p (1), miR-486-3p (1), miR-499a-5p (1)
NEBL	ENSG00000078114	9	let-7c-3p (1), miR-101-3p (2), miR-133b (1), miR-145-3p (1), miR-15b-5p (1), miR-199b-5p (1), miR-210-3p (1), miR-486-3p (2), miR-499a-5p (1)
PDLIM5	ENSG00000163110	9	miR-101-3p (3), miR-133b (1), miR-145-3p (1), miR-152-5p (1), miR-15b-5p (2), miR-199b-5p (1), miR-210-3p (2), miR-486-3p (1), miR-499a-5p (1)
COL15A1	ENSG00000204291	8	let-7c-3p (1), miR-101-3p (1), miR-145-3p (1), miR-199b-5p (1), miR-223-3p (1), miR-29a-3p (1), miR-891a-3p (1), miR-9-5p (1)
NEAT1	ENSG00000245532	8	miR-101-3p (1), miR-130a-3p (1), miR-145-3p (1), miR-152-5p (2), miR-15b-5p (1), miR-29a-3p (1), miR-361-5p (1), miR-486-3p (1)
NRP1	ENSG00000099250	8	miR-130a-3p (1), miR-133b (1), miR-152-5p (1), miR-15b-5p (1), miR-199b-5p (1), miR-29a-3p (1), miR-361-5p (1), miR-9-5p (1)
QKI	ENSG00000112531	8	miR-101-3p (1), miR-130a-3p (1), miR-133b (2), miR-152-5p (1), miR-199b-5p (2), miR-29a-3p (1), miR-499a-5p (1), miR-9-5p (1)
SPTBN1	ENSG00000115306	8	let-7c-3p (1), miR-130a-3p (2), miR-152-5p (2), miR-15b-5p (1), miR-29a-3p (1), miR-361-5p (1), miR-499a-5p (1), miR-9-5p (1)
DYNC1H1	ENSG00000197102	7	miR-101-3p (1), miR-133b (1), miR-152-5p (2), miR-15b-5p (1), miR-29a-3p (1), miR-486-3p (1), miR-499a-5p (2)
SVIL	ENSG00000197321	7	let-7c-3p (1), miR-101-3p (1), miR-130a-3p (1), miR-15b-5p (1), miR-210-3p (1), miR-361-5p (1), miR-499a-5p (1)
XIRP2	ENSG00000163092	7	let-7c-3p (1), miR-101-3p (1), miR-145-3p (1), miR-223-3p (1), miR-29a-3p (1), miR-891a-3p (1), miR-9-5p (1)
A2M	ENSG00000175899	6	miR-101-3p (1), miR-133b (1), miR-145-3p (1), miR-15b-5p (1), miR-199b-5p (1), miR-9-5p (3)
ATP1B1	ENSG00000143153	6	miR-101-3p (1), miR-133b (1), miR-15b-5p (1), miR-223-3p (1), miR-29a-3p (1), miR-891a-3p (1)
CD36	ENSG00000135218	6	miR-101-3p (1), miR-145-3p (1), miR-15b-5p (1), miR-210-3p (1), miR-29a-3p (1), miR-486-3p (1)
COL4A1	ENSG00000187498	6	let-7c-3p (1), miR-130a-3p (1), miR-133b (1), miR-152-5p (1), miR-15b-5p (1), miR-29a-3p (1)
CSDE1	ENSG00000009307	6	let-7c-3p (1), miR-133b (2), miR-145-3p (1), miR-15b-5p (1), miR-210-3p (1), miR-29a-3p (1)
FILIP1	ENSG00000118407	6	miR-133b (1), miR-145-3p (2), miR-199b-5p (1), miR-223-3p (1), miR-891a-3p (1), miR-9-5p (1)
HIPK3	ENSG00000110422	6	let-7c-3p (1), miR-130a-3p (2), miR-152-5p (1), miR-15b-5p (1), miR-210-3p (1), miR-361-5p (1)
IGF2	ENSG00000167244	6	miR-145-3p (1), miR-152-5p (1), miR-15b-5p (1), miR-223-3p (1), miR-891a-3p (1), miR-9-5p (1)
KIAA1279	ENSG00000198954	6	let-7c-3p (1), miR-101-3p (1), miR-15b-5p (1), miR-199b-5p (1), miR-29a-3p (1), miR-499a-5p (1)
MACF1	ENSG00000127603	6	let-7c-3p (2), miR-133b (1), miR-223-3p (1), miR-29a-3p (1), miR-891a-3p (1), miR-9-5p (2)
MAPRE2	ENSG00000166974	6	let-7c-3p (1), miR-133b (1), miR-15b-5p (1), miR-210-3p (1), miR-29a-3p (1), miR-9-5p (1)
MYOM1	ENSG00000101605	6	miR-145-3p (1), miR-152-5p (1), miR-15b-5p (1), miR-199b-5p (1), miR-29a-3p (2), miR-9-5p (2)
NRAP	ENSG00000197893	6	miR-133b (1), miR-15b-5p (1), miR-223-3p (1), miR-486-3p (1), miR-891a-3p (1), miR-9-5p (2)
SAMD4A	ENSG00000020577	6	miR-101-3p (1), miR-15b-5p (1), miR-223-3p (1), miR-29a-3p (2), miR-361-5p (1), miR-891a-3p (1)
XIRP1	ENSG00000168334	6	let-7c-3p (1), miR-145-3p (1), miR-15b-5p (1), miR-223-3p (1), miR-486-3p (1), miR-891a-3p (1)
ABLIM1	ENSG00000099204	5	miR-101-3p (1), miR-145-3p (1), miR-29a-3p (1), miR-486-3p (1), miR-499a-5p (1)
CAMK2D	ENSG00000145349	5	miR-101-3p (1), miR-133b (1), miR-199b-5p (1), miR-499a-5p (1), miR-9-5p (1)
CANX	ENSG00000127022	5	miR-145-3p (1), miR-15b-5p (1), miR-223-3p (1), miR-29a-3p (1), miR-891a-3p (1)
CDH2	ENSG00000170558	5	let-7c-3p (1), miR-130a-3p (1), miR-133b (1), miR-145-3p (1), miR-499a-5p (2)
CMYA5	ENSG00000164309	5	miR-101-3p (1), miR-130a-3p (1), miR-29a-3p (1), miR-499a-5p (2), miR-9-5p (2)
COL4A2	ENSG00000134871	5	let-7c-3p (1), miR-130a-3p (1), miR-210-3p (1), miR-29a-3p (1), miR-486-3p (1)
CPEB4	ENSG00000113742	5	let-7c-3p (1), miR-101-3p (1), miR-15b-5p (1), miR-199b-5p (1), miR-210-3p (1)
CTNNB1	ENSG00000168036	5	miR-15b-5p (1), miR-199b-5p (1), miR-223-3p (1), miR-29a-3p (2), miR-891a-3p (1)
DST	ENSG00000151914	5	let-7c-3p (1), miR-133b (1), miR-152-5p (1), miR-199b-5p (2), miR-499a-5p (1)
EXOC6B	ENSG00000144036	5	let-7c-3p (1), miR-133b (1), miR-223-3p (1), miR-891a-3p (1), miR-9-5p (1)
FHOD3	ENSG00000134775	5	let-7c-3p (1), miR-130a-3p (1), miR-133b (1), miR-210-3p (1), miR-499a-5p (1)
FSTL1	ENSG00000163430	5	let-7c-3p (1), miR-130a-3p (1), miR-152-5p (1), miR-29a-3p (1), miR-9-5p (1)
G3BP1	ENSG00000145907	5	miR-133b (1), miR-223-3p (1), miR-29a-3p (1), miR-891a-3p (1), miR-9-5p (1)
GAB1	ENSG00000109458	5	miR-101-3p (1), miR-15b-5p (1), miR-199b-5p (1), miR-29a-3p (1), miR-499a-5p (1)
IL6ST	ENSG00000134352	5	miR-133b (1), miR-223-3p (1), miR-499a-5p (1), miR-891a-3p (1), miR-9-5p (1)
LMO7	ENSG00000136153	5	miR-130a-3p (1), miR-133b (2), miR-15b-5p (1), miR-29a-3p (1), miR-9-5p (1)
MALAT1	ENSG00000251562	5	miR-133b (1), miR-152-5p (1), miR-223-3p (1), miR-361-5p (1), miR-891a-3p (1)
MLTK	ENSG00000091436	5	miR-130a-3p (1), miR-133b (1), miR-223-3p (1), miR-499a-5p (1), miR-891a-3p (1)
MYBPC3	ENSG00000134571	5	miR-130a-3p (1), miR-133b (1), miR-152-5p (1), miR-15b-5p (1), miR-29a-3p (1)
MYOM2	ENSG00000036448	5	miR-101-3p (1), miR-133b (1), miR-210-3p (1), miR-486-3p (1), miR-499a-5p (1)
PALLD	ENSG00000129116	5	let-7c-3p (1), miR-152-5p (1), miR-15b-5p (1), miR-499a-5p (1), miR-9-5p (1)
PAM	ENSG00000145730	5	let-7c-3p (1), miR-133b (3), miR-152-5p (1), miR-15b-5p (1), miR-9-5p (1)
PDHX	ENSG00000110435	5	let-7c-3p (1), miR-101-3p (2), miR-15b-5p (1), miR-199b-5p (1), miR-29a-3p (2)
PFKFB2	ENSG00000123836	5	let-7c-3p (1), miR-145-3p (1), miR-210-3p (1), miR-223-3p (1), miR-891a-3p (1)
PSAP	ENSG00000197746	5	let-7c-3p (1), miR-133b (3), miR-199b-5p (1), miR-223-3p (1), miR-891a-3p (1)
SNRNP200	ENSG00000144028	5	let-7c-3p (1), miR-133b (1), miR-15b-5p (1), miR-223-3p (1), miR-891a-3p (1)
SYNPO2	ENSG00000172403	5	let-7c-3p (1), miR-133b (1), miR-145-3p (1), miR-152-5p (2), miR-15b-5p (1)
UNC45B	ENSG00000141161	5	miR-101-3p (1), miR-130a-3p (1), miR-133b (1), miR-152-5p (2), miR-29a-3p (1)
AC009469.1	ENSG00000256309	4	miR-101-3p (1), miR-152-5p (1), miR-223-3p (1), miR-891a-3p (1)
ACADM	ENSG00000117054	4	miR-101-3p (1), miR-133b (1), miR-210-3p (1), miR-9-5p (2)
ACTN2	ENSG00000077522	4	miR-145-3p (2), miR-15b-5p (3), miR-199b-5p (1), miR-29a-3p (1)
AKAP11	ENSG00000023516	4	let-7c-3p (1), miR-130a-3p (1), miR-145-3p (1), miR-152-5p (2)
AKAP13	ENSG00000170776	4	miR-130a-3p (1), miR-133b (1), miR-152-5p (1), miR-29a-3p (1)
AKAP2,PALM2-AKAP2	ENSG00000241978,ENSG00000157654	4	miR-199b-5p (2), miR-223-3p (1), miR-29a-3p (1), miR-891a-3p (1)
ATP11B	ENSG00000058063	4	miR-145-3p (1), miR-152-5p (1), miR-223-3p (1), miR-891a-3p (1)
CALM1	ENSG00000198668	4	miR-133b (1), miR-15b-5p (1), miR-361-5p (1), miR-499a-5p (1)
CCNT2	ENSG00000082258	4	miR-145-3p (1), miR-199b-5p (1), miR-223-3p (1), miR-891a-3p (1)
COL1A1	ENSG00000108821	4	miR-133b (2), miR-15b-5p (1), miR-29a-3p (1), miR-9-5p (1)
COL1A2	ENSG00000164692	4	miR-130a-3p (1), miR-15b-5p (3), miR-29a-3p (4), miR-9-5p (1)
CRYM	ENSG00000103316	4	miR-133b (1), miR-210-3p (1), miR-361-5p (1), miR-486-3p (1)
CUL5	ENSG00000166266	4	miR-101-3p (1), miR-15b-5p (1), miR-199b-5p (1), miR-29a-3p (1)
DGKD	ENSG00000077044	4	let-7c-3p (1), miR-15b-5p (1), miR-210-3p (1), miR-29a-3p (1)
DPYSL3	ENSG00000113657	4	miR-15b-5p (1), miR-223-3p (1), miR-499a-5p (1), miR-891a-3p (1)
EIF4G2	ENSG00000110321	4	let-7c-3p (1), miR-133b (1), miR-499a-5p (1), miR-9-5p (1)
ETFDH	ENSG00000171503	4	let-7c-3p (1), miR-101-3p (1), miR-199b-5p (1), miR-486-3p (1)
FAM46A	ENSG00000112773	4	miR-133b (2), miR-223-3p (1), miR-891a-3p (1), miR-9-5p (1)
FNDC3B	ENSG00000075420	4	let-7c-3p (1), miR-101-3p (2), miR-152-5p (1), miR-199b-5p (1)
GLS	ENSG00000115419	4	let-7c-3p (2), miR-101-3p (1), miR-152-5p (1), miR-199b-5p (1)
H3F3B	ENSG00000132475	4	miR-101-3p (1), miR-130a-3p (1), miR-152-5p (1), miR-15b-5p (1)
HBP1	ENSG00000105856	4	miR-101-3p (1), miR-15b-5p (1), miR-29a-3p (1), miR-486-3p (1)
HRC	ENSG00000130528	4	miR-133b (1), miR-145-3p (1), miR-152-5p (1), miR-15b-5p (1)
HSP90AA1	ENSG00000080824	4	miR-133b (1), miR-15b-5p (1), miR-361-5p (1), miR-9-5p (1)
ITGA7	ENSG00000135424	4	miR-133b (1), miR-15b-5p (1), miR-199b-5p (1), miR-29a-3p (1)
KLF2	ENSG00000127528	4	miR-101-3p (1), miR-199b-5p (1), miR-223-3p (1), miR-891a-3p (1)
KLHL24	ENSG00000114796	4	let-7c-3p (1), miR-133b (1), miR-15b-5p (1), miR-29a-3p (1)
LAMA2	ENSG00000196569	4	miR-145-3p (1), miR-223-3p (1), miR-29a-3p (1), miR-891a-3p (1)
LHFP	ENSG00000183722	4	miR-101-3p (1), miR-133b (2), miR-145-3p (1), miR-9-5p (1)
LTBP1	ENSG00000049323	4	miR-133b (1), miR-15b-5p (1), miR-29a-3p (1), miR-9-5p (1)
MBNL1	ENSG00000152601	4	miR-101-3p (3), miR-130a-3p (1), miR-152-5p (1), miR-210-3p (2)
NCKAP1	ENSG00000061676	4	miR-130a-3p (1), miR-145-3p (1), miR-499a-5p (2), miR-9-5p (1)
NNT	ENSG00000112992	4	let-7c-3p (2), miR-15b-5p (2), miR-29a-3p (1), miR-361-5p (1)
OGT	ENSG00000147162	4	let-7c-3p (1), miR-130a-3p (1), miR-223-3p (1), miR-891a-3p (1)
PCM1	ENSG00000078674	4	let-7c-3p (1), miR-130a-3p (1), miR-133b (1), miR-145-3p (1)
PDE4DIP	ENSG00000178104	4	let-7c-3p (1), miR-133b (1), miR-145-3p (2), miR-15b-5p (1)
POPDC2	ENSG00000121577	4	let-7c-3p (1), miR-130a-3p (1), miR-133b (1), miR-9-5p (1)
PPID	ENSG00000171497	4	miR-145-3p (1), miR-223-3p (1), miR-29a-3p (1), miR-891a-3p (1)
PPM1K	ENSG00000163644	4	let-7c-3p (1), miR-210-3p (1), miR-499a-5p (1), miR-9-5p (1)
PPP1CB	ENSG00000213639	4	miR-152-5p (2), miR-223-3p (1), miR-486-3p (1), miR-891a-3p (1)
PPP2CB	ENSG00000104695	4	let-7c-3p (1), miR-15b-5p (1), miR-199b-5p (1), miR-29a-3p (1)
PRKAR1A	ENSG00000108946	4	miR-133b (1), miR-145-3p (1), miR-152-5p (1), miR-361-5p (1)
RAB7A	ENSG00000075785	4	miR-145-3p (1), miR-223-3p (1), miR-29a-3p (1), miR-891a-3p (1)
SCAF11	ENSG00000139218	4	let-7c-3p (1), miR-133b (1), miR-361-5p (1), miR-499a-5p (1)
SMOC2	ENSG00000112562	4	miR-101-3p (1), miR-15b-5p (1), miR-199b-5p (1), miR-29a-3p (1)
SNHG14	ENSG00000224078	4	let-7c-3p (2), miR-223-3p (1), miR-499a-5p (1), miR-891a-3p (1)
SPDYA	ENSG00000163806	4	miR-152-5p (2), miR-223-3p (1), miR-486-3p (1), miR-891a-3p (1)
STOM	ENSG00000148175	4	miR-152-5p (1), miR-15b-5p (1), miR-223-3p (1), miR-891a-3p (1)
TJP1	ENSG00000104067	4	miR-101-3p (2), miR-210-3p (1), miR-361-5p (2), miR-499a-5p (1)
TMEM56	ENSG00000152078	4	let-7c-3p (1), miR-361-5p (1), miR-499a-5p (1), miR-9-5p (1)
TMEM56-RWDD3	ENSG00000271092	4	let-7c-3p (1), miR-361-5p (1), miR-499a-5p (1), miR-9-5p (1)
TNS1	ENSG00000079308	4	miR-101-3p (1), miR-152-5p (1), miR-223-3p (2), miR-891a-3p (2)
TXLNB	ENSG00000164440	4	miR-133b (1), miR-210-3p (1), miR-29a-3p (1), miR-9-5p (1)
ZFAND5	ENSG00000107372	4	let-7c-3p (1), miR-130a-3p (1), miR-210-3p (1), miR-361-5p (1)
ZNF106	ENSG00000103994	4	miR-145-3p (1), miR-15b-5p (1), miR-223-3p (1), miR-891a-3p (1)
AGT	ENSG00000135744	3	miR-145-3p (1), miR-29a-3p (1), miR-486-3p (1)
AHNAK	ENSG00000124942	3	miR-133b (2), miR-145-3p (3), miR-9-5p (1)
AIMP2	ENSG00000106305	3	miR-101-3p (1), miR-15b-5p (1), miR-29a-3p (1)
ANK2	ENSG00000145362	3	miR-133b (1), miR-145-3p (1), miR-9-5p (1)
ANKHD1,ANKHD1-EIF4EBP3	ENSG00000131503,ENSG00000254996	3	let-7c-3p (1), miR-15b-5p (1), miR-361-5p (1)
ANKRD1	ENSG00000148677	3	miR-133b (1), miR-29a-3p (1), miR-9-5p (1)
ANKRD30BL	ENSG00000163046	3	miR-130a-3p (1), miR-223-3p (1), miR-891a-3p (1)
APP	ENSG00000142192	3	miR-101-3p (1), miR-133b (1), miR-152-5p (1)
ATP1A1	ENSG00000163399	3	let-7c-3p (1), miR-130a-3p (1), miR-361-5p (1)
ATP6V1H	ENSG00000047249	3	miR-101-3p (1), miR-133b (1), miR-145-3p (1)
C1orf170	ENSG00000187642	3	let-7c-3p (1), miR-223-3p (1), miR-891a-3p (1)
C5orf51	ENSG00000205765	3	let-7c-3p (1), miR-133b (1), miR-199b-5p (1)
CALD1	ENSG00000122786	3	miR-101-3p (1), miR-223-3p (1), miR-891a-3p (1)
CAND1	ENSG00000111530	3	miR-133b (1), miR-199b-5p (1), miR-499a-5p (1)
CAPNS1	ENSG00000126247	3	miR-133b (1), miR-223-3p (1), miR-891a-3p (1)
CAV2	ENSG00000105971	3	miR-130a-3p (1), miR-152-5p (1), miR-361-5p (1)
CCND2	ENSG00000118971	3	miR-133b (1), miR-145-3p (1), miR-15b-5p (1)
CD55	ENSG00000196352	3	miR-101-3p (1), miR-15b-5p (1), miR-29a-3p (1)
CDH11	ENSG00000140937	3	miR-223-3p (1), miR-891a-3p (1), miR-9-5p (1)
CDH5	ENSG00000179776	3	miR-101-3p (1), miR-145-3p (1), miR-152-5p (1)
CELF2	ENSG00000048740	3	miR-101-3p (1), miR-15b-5p (2), miR-29a-3p (1)
CFL2	ENSG00000165410	3	let-7c-3p (1), miR-223-3p (1), miR-891a-3p (1)
CKM	ENSG00000104879	3	miR-210-3p (1), miR-223-3p (1), miR-891a-3p (1)
CLUH	ENSG00000132361	3	let-7c-3p (1), miR-15b-5p (1), miR-29a-3p (1)
COL3A1	ENSG00000168542	3	miR-133b (1), miR-15b-5p (1), miR-29a-3p (3)
CPED1	ENSG00000106034	3	let-7c-3p (1), miR-133b (1), miR-499a-5p (1)
CTNNA1	ENSG00000044115	3	miR-223-3p (1), miR-499a-5p (1), miR-891a-3p (1)
CTNNA3	ENSG00000183230	3	miR-223-3p (1), miR-499a-5p (1), miR-891a-3p (1)
DLC1	ENSG00000164741	3	miR-130a-3p (1), miR-145-3p (1), miR-152-5p (1)
DPYSL2	ENSG00000092964	3	miR-130a-3p (2), miR-133b (1), miR-152-5p (2)
DSP	ENSG00000096696	3	miR-145-3p (1), miR-15b-5p (1), miR-9-5p (1)
ECHS1	ENSG00000127884	3	let-7c-3p (1), miR-133b (1), miR-9-5p (1)
EFEMP1	ENSG00000115380	3	miR-130a-3p (1), miR-152-5p (1), miR-210-3p (1)
EIF1B	ENSG00000114784	3	miR-101-3p (1), miR-133b (1), miR-9-5p (1)
EIF4EBP2	ENSG00000148730	3	let-7c-3p (1), miR-130a-3p (1), miR-199b-5p (1)
ELN	ENSG00000049540	3	let-7c-3p (1), miR-15b-5p (1), miR-29a-3p (1)
ENG	ENSG00000106991	3	miR-210-3p (1), miR-361-5p (1), miR-9-5p (1)
EYA4	ENSG00000112319	3	miR-133b (1), miR-223-3p (1), miR-891a-3p (1)
FAM120A	ENSG00000048828	3	miR-101-3p (1), miR-152-5p (1), miR-29a-3p (1)
FAM129A	ENSG00000135842	3	miR-152-5p (1), miR-199b-5p (1), miR-9-5p (1)
FBN1	ENSG00000166147	3	miR-133b (1), miR-29a-3p (1), miR-9-5p (1)
FBXO32	ENSG00000156804	3	let-7c-3p (1), miR-15b-5p (1), miR-9-5p (1)
FEM1B	ENSG00000169018	3	miR-15b-5p (2), miR-29a-3p (2), miR-486-3p (1)
FGF12	ENSG00000114279	3	miR-133b (1), miR-145-3p (1), miR-9-5p (1)
FHL1	ENSG00000022267	3	miR-101-3p (1), miR-133b (1), miR-15b-5p (1)
FLNC	ENSG00000128591	3	miR-145-3p (1), miR-15b-5p (2), miR-9-5p (1)
GATA6	ENSG00000141448	3	miR-152-5p (1), miR-15b-5p (1), miR-29a-3p (1)
GLUL	ENSG00000135821	3	miR-133b (1), miR-145-3p (1), miR-199b-5p (1)
GSN	ENSG00000148180	3	let-7c-3p (1), miR-145-3p (1), miR-15b-5p (1)
H2AFY2	ENSG00000099284	3	miR-133b (1), miR-199b-5p (1), miR-9-5p (1)
HADHB	ENSG00000138029	3	miR-223-3p (1), miR-361-5p (1), miR-891a-3p (1)
HNRNPK	ENSG00000165119	3	miR-130a-3p (1), miR-223-3p (1), miR-891a-3p (1)
HNRNPU	ENSG00000153187	3	miR-145-3p (1), miR-223-3p (1), miR-891a-3p (1)
HSPA5	ENSG00000044574	3	miR-15b-5p (1), miR-223-3p (1), miR-891a-3p (1)
HSPB1	ENSG00000106211	3	miR-223-3p (1), miR-891a-3p (1), miR-9-5p (1)
HSPG2	ENSG00000142798	3	let-7c-3p (1), miR-15b-5p (1), miR-29a-3p (1)
HUWE1	ENSG00000086758	3	let-7c-3p (1), miR-133b (2), miR-9-5p (1)
INPP4B	ENSG00000109452	3	miR-133b (1), miR-223-3p (1), miR-891a-3p (1)
IPO7	ENSG00000205339	3	miR-152-5p (1), miR-210-3p (1), miR-361-5p (1)
ITGAV	ENSG00000138448	3	miR-130a-3p (3), miR-133b (1), miR-9-5p (1)
ITM2B	ENSG00000136156	3	miR-145-3p (1), miR-29a-3p (1), miR-9-5p (1)
KPNA4	ENSG00000186432	3	miR-29a-3p (1), miR-361-5p (1), miR-499a-5p (1)
LAMB2	ENSG00000172037	3	miR-152-5p (1), miR-15b-5p (1), miR-29a-3p (1)
LAMC1	ENSG00000135862	3	let-7c-3p (1), miR-199b-5p (1), miR-29a-3p (1)
LARP4	ENSG00000161813	3	miR-101-3p (1), miR-145-3p (1), miR-199b-5p (1)
LPL	ENSG00000175445	3	miR-15b-5p (2), miR-29a-3p (1), miR-499a-5p (1)
LRIG3	ENSG00000139263	3	let-7c-3p (1), miR-133b (1), miR-9-5p (1)
LUM	ENSG00000139329	3	miR-101-3p (1), miR-152-5p (1), miR-499a-5p (1)
MAP1A	ENSG00000166963	3	miR-15b-5p (1), miR-210-3p (1), miR-29a-3p (1)
MAP2K4	ENSG00000065559	3	let-7c-3p (1), miR-361-5p (1), miR-499a-5p (1)
MAP4	ENSG00000047849	3	miR-133b (2), miR-145-3p (1), miR-9-5p (4)
MARCH7	ENSG00000136536	3	let-7c-3p (1), miR-29a-3p (1), miR-361-5p (1)
MCCC2	ENSG00000131844	3	miR-133b (1), miR-145-3p (1), miR-9-5p (1)
MCL1	ENSG00000143384	3	miR-101-3p (2), miR-29a-3p (1), miR-499a-5p (1)
MEF2A	ENSG00000068305	3	miR-101-3p (1), miR-152-5p (1), miR-9-5p (1)
MGP	ENSG00000111341	3	miR-15b-5p (1), miR-223-3p (1), miR-891a-3p (1)
MLIP	ENSG00000146147	3	miR-133b (2), miR-223-3p (1), miR-891a-3p (1)
MT-ND5	ENSG00000198786	3	let-7c-3p (1), miR-223-3p (1), miR-891a-3p (1)
MT-RNR2	ENSG00000210082	3	miR-133b (1), miR-145-3p (1), miR-29a-3p (1)
MXRA7	ENSG00000182534	3	miR-133b (1), miR-145-3p (1), miR-9-5p (1)
MYL12A	ENSG00000101608	3	miR-145-3p (1), miR-15b-5p (1), miR-486-3p (1)
MYPN	ENSG00000138347	3	let-7c-3p (1), miR-145-3p (1), miR-499a-5p (1)
NACA	ENSG00000196531	3	let-7c-3p (1), miR-101-3p (1), miR-486-3p (1)
NCAM1	ENSG00000149294	3	miR-145-3p (1), miR-223-3p (1), miR-891a-3p (1)
NDUFA5	ENSG00000128609	3	miR-199b-5p (1), miR-223-3p (1), miR-891a-3p (1)
NDUFV3	ENSG00000160194	3	let-7c-3p (1), miR-199b-5p (1), miR-210-3p (1)
NES	ENSG00000132688	3	miR-133b (1), miR-145-3p (1), miR-486-3p (1)
NHLRC2	ENSG00000196865	3	miR-101-3p (1), miR-130a-3p (1), miR-133b (1)
NRARP	ENSG00000198435	3	let-7c-3p (1), miR-29a-3p (1), miR-9-5p (1)
OGDH	ENSG00000105953	3	miR-15b-5p (2), miR-29a-3p (1), miR-9-5p (1)
OSBPL8	ENSG00000091039	3	miR-145-3p (1), miR-361-5p (1), miR-9-5p (1)
PDLIM1	ENSG00000107438	3	let-7c-3p (1), miR-133b (1), miR-199b-5p (1)
PHLDB2	ENSG00000144824	3	let-7c-3p (1), miR-133b (1), miR-15b-5p (1)
PLCXD3	ENSG00000182836	3	miR-223-3p (1), miR-499a-5p (1), miR-891a-3p (1)
PLIN4	ENSG00000167676	3	miR-101-3p (1), miR-15b-5p (1), miR-29a-3p (1)
PMP22	ENSG00000109099	3	miR-15b-5p (1), miR-29a-3p (2), miR-499a-5p (1)
PMPCB	ENSG00000105819	3	miR-133b (1), miR-15b-5p (1), miR-29a-3p (1)
PNISR	ENSG00000132424	3	miR-101-3p (1), miR-152-5p (1), miR-499a-5p (1)
PNRC2	ENSG00000189266	3	miR-152-5p (1), miR-29a-3p (1), miR-361-5p (1)
POSTN	ENSG00000133110	3	miR-15b-5p (1), miR-199b-5p (1), miR-9-5p (1)
PPP6R3	ENSG00000110075	3	let-7c-3p (1), miR-15b-5p (1), miR-29a-3p (1)
PRKAA2	ENSG00000162409	3	let-7c-3p (1), miR-152-5p (1), miR-15b-5p (1)
PRPF8	ENSG00000174231	3	let-7c-3p (1), miR-133b (1), miR-15b-5p (1)
PTN	ENSG00000105894	3	miR-223-3p (1), miR-486-3p (1), miR-891a-3p (1)
PURA	ENSG00000185129	3	miR-15b-5p (1), miR-199b-5p (1), miR-29a-3p (1)
RAB21	ENSG00000080371	3	miR-15b-5p (2), miR-29a-3p (1), miR-499a-5p (1)
RAB33B	ENSG00000172007	3	miR-15b-5p (1), miR-29a-3p (1), miR-9-5p (1)
RBM24	ENSG00000112183	3	miR-130a-3p (1), miR-145-3p (1), miR-210-3p (1)
RHOB	ENSG00000143878	3	let-7c-3p (2), miR-152-5p (1), miR-361-5p (1)
RNASE1	ENSG00000129538	3	miR-199b-5p (1), miR-29a-3p (1), miR-361-5p (1)
RP1-225E12.3	ENSG00000272446	3	miR-133b (1), miR-29a-3p (1), miR-9-5p (1)
RP11-553L6.5	ENSG00000259976	3	miR-101-3p (1), miR-199b-5p (1), miR-499a-5p (1)
RPA2	ENSG00000117748	3	miR-210-3p (1), miR-29a-3p (1), miR-9-5p (1)
RPS8	ENSG00000142937	3	miR-199b-5p (1), miR-223-3p (1), miR-891a-3p (1)
SCOC	ENSG00000153130	3	miR-133b (1), miR-223-3p (1), miR-891a-3p (1)
SDC2	ENSG00000169439	3	miR-15b-5p (1), miR-199b-5p (1), miR-9-5p (1)
SDHA	ENSG00000073578	3	miR-133b (1), miR-15b-5p (1), miR-29a-3p (1)
SEC31A	ENSG00000138674	3	miR-101-3p (1), miR-15b-5p (2), miR-29a-3p (1)
SERINC1	ENSG00000111897	3	miR-15b-5p (1), miR-29a-3p (1), miR-499a-5p (1)
SGMS2	ENSG00000164023	3	miR-133b (1), miR-223-3p (1), miR-891a-3p (1)
SH3PXD2A	ENSG00000107957	3	let-7c-3p (1), miR-15b-5p (1), miR-29a-3p (1)
SLC12A4	ENSG00000124067	3	miR-133b (1), miR-199b-5p (1), miR-210-3p (1)
SLK	ENSG00000065613	3	miR-101-3p (1), miR-15b-5p (1), miR-499a-5p (1)
SLMAP	ENSG00000163681	3	let-7c-3p (1), miR-133b (1), miR-499a-5p (1)
SMAD1	ENSG00000170365	3	miR-133b (1), miR-223-3p (1), miR-891a-3p (1)
SNAPC3	ENSG00000164975	3	miR-223-3p (1), miR-29a-3p (1), miR-891a-3p (1)
SNN	ENSG00000184602	3	miR-101-3p (1), miR-152-5p (1), miR-199b-5p (1)
SOD2	ENSG00000112096	3	let-7c-3p (1), miR-15b-5p (2), miR-29a-3p (1)
SORBS1	ENSG00000095637	3	let-7c-3p (1), miR-152-5p (1), miR-15b-5p (1)
SRL	ENSG00000185739	3	let-7c-3p (1), miR-223-3p (1), miR-891a-3p (1)
STRN3	ENSG00000196792	3	miR-101-3p (1), miR-15b-5p (1), miR-199b-5p (1)
SUCLA2	ENSG00000136143	3	miR-133b (1), miR-15b-5p (1), miR-29a-3p (1)
SUCLG1	ENSG00000163541	3	miR-101-3p (1), miR-199b-5p (1), miR-210-3p (1)
TLN1	ENSG00000137076	3	miR-130a-3p (1), miR-133b (1), miR-29a-3p (1)
TM4SF1	ENSG00000169908	3	miR-130a-3p (1), miR-223-3p (1), miR-891a-3p (1)
TMED5	ENSG00000117500	3	miR-101-3p (1), miR-199b-5p (1), miR-361-5p (1)
TMEM65	ENSG00000164983	3	let-7c-3p (1), miR-101-3p (1), miR-152-5p (1)
TNFAIP1	ENSG00000109079	3	let-7c-3p (1), miR-499a-5p (1), miR-9-5p (1)
TNNT2	ENSG00000118194	3	let-7c-3p (1), miR-29a-3p (1), miR-9-5p (1)
TOM1	ENSG00000100284	3	miR-130a-3p (1), miR-145-3p (1), miR-152-5p (1)
TRAK2	ENSG00000115993	3	miR-133b (2), miR-223-3p (1), miR-891a-3p (1)
TSEN15	ENSG00000198860	3	miR-133b (1), miR-499a-5p (1), miR-9-5p (1)
TSPAN3	ENSG00000140391	3	miR-133b (1), miR-15b-5p (1), miR-29a-3p (1)
TXNIP	ENSG00000117289	3	miR-15b-5p (1), miR-29a-3p (1), miR-9-5p (1)
TXNRD1	ENSG00000198431	3	miR-133b (1), miR-145-3p (1), miR-152-5p (1)
UBE2H	ENSG00000186591	3	miR-145-3p (1), miR-486-3p (1), miR-499a-5p (1)
UGP2	ENSG00000169764	3	miR-15b-5p (1), miR-29a-3p (1), miR-499a-5p (1)
USO1	ENSG00000138768	3	miR-133b (1), miR-223-3p (1), miR-891a-3p (1)
VDAC3	ENSG00000078668	3	miR-101-3p (1), miR-15b-5p (2), miR-486-3p (1)
VDAC3P1	ENSG00000271198	3	miR-130a-3p (1), miR-152-5p (1), miR-210-3p (1)
VPS13C	ENSG00000129003	3	miR-145-3p (1), miR-499a-5p (1), miR-9-5p (1)
ABHD2	ENSG00000140526	2	miR-361-5p (1), miR-499a-5p (1)
ABTB2	ENSG00000166016	2	miR-15b-5p (1), miR-29a-3p (1)
ACSL1	ENSG00000151726	2	miR-133b (1), miR-29a-3p (1)
ACTC1	ENSG00000159251	2	let-7c-3p (1), miR-499a-5p (1)
ACTR8	ENSG00000113812	2	miR-101-3p (1), miR-133b (1)
ADAMTS12	ENSG00000151388	2	miR-101-3p (1), miR-15b-5p (1)
ADCY6	ENSG00000174233	2	miR-133b (1), miR-9-5p (1)
ADD1	ENSG00000087274	2	miR-133b (1), miR-486-3p (1)
ADH5	ENSG00000197894	2	miR-15b-5p (1), miR-29a-3p (1)
ADPRHL1	ENSG00000153531	2	miR-145-3p (1), miR-210-3p (1)
AFF4	ENSG00000072364	2	miR-15b-5p (1), miR-29a-3p (1)
AHR	ENSG00000106546	2	miR-133b (1), miR-9-5p (1)
AIFM1	ENSG00000156709	2	let-7c-3p (1), miR-133b (1)
ANP32A	ENSG00000140350	2	miR-223-3p (1), miR-891a-3p (1)
APOD	ENSG00000189058	2	miR-15b-5p (1), miR-29a-3p (1)
AQP1	ENSG00000240583	2	miR-223-3p (1), miR-891a-3p (1)
ARHGEF12	ENSG00000196914	2	miR-130a-3p (1), miR-361-5p (1)
ARPC2	ENSG00000163466	2	let-7c-3p (1), miR-130a-3p (1)
ARPC5	ENSG00000162704	2	miR-133b (1), miR-9-5p (1)
ARPP19	ENSG00000128989	2	miR-15b-5p (1), miR-499a-5p (1)
ART3	ENSG00000156219	2	miR-15b-5p (1), miR-29a-3p (1)
ASB2	ENSG00000100628	2	miR-223-3p (1), miR-891a-3p (1)
ASPH	ENSG00000198363	2	miR-29a-3p (1), miR-361-5p (1)
ASPN	ENSG00000106819	2	miR-223-3p (1), miR-891a-3p (1)
ATAD2B	ENSG00000119778	2	miR-130a-3p (1), miR-152-5p (1)
ATP13A3	ENSG00000133657	2	let-7c-3p (1), miR-9-5p (1)
ATP2A2	ENSG00000174437	2	let-7c-3p (1), miR-29a-3p (2)
ATP5A1	ENSG00000152234	2	miR-145-3p (1), miR-499a-5p (1)
ATP5B	ENSG00000110955	2	miR-101-3p (1), miR-152-5p (1)
ATP5C1	ENSG00000165629	2	miR-15b-5p (1), miR-29a-3p (1)
ATP5D	ENSG00000099624	2	miR-223-3p (1), miR-891a-3p (1)
ATP6V0E1	ENSG00000113732	2	let-7c-3p (1), miR-15b-5p (1)
ATP6V1D	ENSG00000100554	2	miR-223-3p (1), miR-891a-3p (1)
ATPIF1	ENSG00000130770	2	miR-223-3p (1), miR-891a-3p (1)
ATXN10	ENSG00000130638	2	miR-15b-5p (1), miR-199b-5p (1)
ATXN2L	ENSG00000168488	2	let-7c-3p (1), miR-133b (1)
B3GNT2	ENSG00000170340	2	miR-133b (1), miR-9-5p (1)
BZW2	ENSG00000136261	2	let-7c-3p (1), miR-499a-5p (1)
C14orf159	ENSG00000133943	2	let-7c-3p (1), miR-29a-3p (1)
C14orf180	ENSG00000184601	2	miR-133b (1), miR-15b-5p (1)
C1QC	ENSG00000159189	2	miR-133b (1), miR-15b-5p (1)
CACNA2D3	ENSG00000157445	2	miR-145-3p (1), miR-152-5p (1)
CALR	ENSG00000179218	2	miR-15b-5p (1), miR-29a-3p (1)
CAV1	ENSG00000105974	2	miR-210-3p (1), miR-9-5p (1)
CCDC13,HHATL	ENSG00000244607,ENSG00000010282	2	miR-15b-5p (1), miR-29a-3p (1)
CCDC80	ENSG00000091986	2	miR-15b-5p (1), miR-29a-3p (1)
CCT8	ENSG00000156261	2	miR-133b (1), miR-29a-3p (1)
CD59	ENSG00000085063	2	let-7c-3p (1), miR-199b-5p (1)
CD74	ENSG00000019582	2	miR-223-3p (1), miR-891a-3p (1)
CD81	ENSG00000110651	2	miR-101-3p (1), miR-29a-3p (1)
CDK12	ENSG00000167258	2	miR-15b-5p (1), miR-199b-5p (1)
CELF1	ENSG00000149187	2	miR-133b (1), miR-210-3p (1)
CFH	ENSG00000000971	2	miR-145-3p (1), miR-152-5p (1)
CILP	ENSG00000138615	2	let-7c-3p (1), miR-210-3p (1)
CLIP1	ENSG00000130779	2	miR-133b (1), miR-9-5p (1)
CNBP	ENSG00000169714	2	miR-15b-5p (1), miR-29a-3p (1)
CNTNAP2	ENSG00000174469	2	miR-223-3p (1), miR-891a-3p (1)
COL6A3	ENSG00000163359	2	miR-199b-5p (1), miR-29a-3p (1)
COPG1	ENSG00000181789	2	miR-15b-5p (1), miR-29a-3p (1)
COPS3	ENSG00000141030	2	miR-223-3p (1), miR-891a-3p (1)
COX14	ENSG00000178449	2	let-7c-3p (1), miR-29a-3p (1)
COX17	ENSG00000138495	2	let-7c-3p (1), miR-130a-3p (1)
COX5A	ENSG00000178741	2	miR-15b-5p (1), miR-29a-3p (1)
COX7A2L	ENSG00000115944	2	miR-223-3p (1), miR-891a-3p (1)
CRADD	ENSG00000169372	2	miR-361-5p (1), miR-486-3p (1)
CREB5	ENSG00000146592	2	miR-133b (1), miR-9-5p (1)
CRYAB	ENSG00000109846	2	miR-133b (1), miR-9-5p (1)
CSRP3	ENSG00000129170	2	miR-15b-5p (1), miR-29a-3p (1)
CTSL	ENSG00000135047	2	miR-133b (1), miR-210-3p (1)
CXXC5	ENSG00000171604	2	let-7c-3p (1), miR-29a-3p (1)
CYB5R3	ENSG00000100243	2	let-7c-3p (1), miR-133b (1)
DAPK3	ENSG00000167657	2	let-7c-3p (1), miR-210-3p (1)
DDX17	ENSG00000100201	2	miR-130a-3p (1), miR-210-3p (1)
DDX42	ENSG00000198231	2	miR-223-3p (1), miR-891a-3p (1)
DDX5	ENSG00000108654	2	miR-15b-5p (1), miR-29a-3p (1)
DLD	ENSG00000091140	2	miR-15b-5p (1), miR-29a-3p (2)
DMD	ENSG00000198947	2	let-7c-3p (1), miR-15b-5p (1)
DNAJB4,GIPC2	ENSG00000162616,ENSG00000137960	2	miR-152-5p (1), miR-361-5p (1)
DUSP8	ENSG00000184545	2	miR-101-3p (1), miR-199b-5p (1)
DYNLL2	ENSG00000264364	2	miR-130a-3p (1), miR-152-5p (1)
EGR1	ENSG00000120738	2	let-7c-3p (1), miR-9-5p (1)
EIF2B5	ENSG00000145191	2	miR-15b-5p (1), miR-29a-3p (1)
EIF2S3	ENSG00000130741	2	miR-133b (1), miR-9-5p (1)
EIF3A	ENSG00000107581	2	miR-145-3p (1), miR-499a-5p (1)
EIF5B	ENSG00000158417	2	let-7c-3p (1), miR-145-3p (1)
ELAC2	ENSG00000006744	2	miR-29a-3p (1), miR-9-5p (1)
ETFA	ENSG00000140374	2	miR-130a-3p (1), miR-361-5p (1)
ETS1	ENSG00000134954	2	miR-223-3p (1), miR-891a-3p (1)
FAM160B1	ENSG00000151553	2	miR-133b (1), miR-499a-5p (1)
FAM198B	ENSG00000164125	2	miR-133b (1), miR-361-5p (1)
FAM222B	ENSG00000173065	2	let-7c-3p (1), miR-101-3p (1)
FBXO3	ENSG00000110429	2	miR-15b-5p (1), miR-29a-3p (1)
FN1	ENSG00000115414	2	miR-152-5p (2), miR-486-3p (1)
FN3K	ENSG00000167363	2	miR-223-3p (1), miR-891a-3p (1)
FNDC3A	ENSG00000102531	2	let-7c-3p (1), miR-101-3p (1)
FRZB	ENSG00000162998	2	miR-130a-3p (1), miR-199b-5p (1)
FXR1	ENSG00000114416	2	miR-15b-5p (1), miR-29a-3p (1)
G3BP2	ENSG00000138757	2	miR-499a-5p (1), miR-9-5p (1)
GBE1	ENSG00000114480	2	miR-145-3p (1), miR-152-5p (1)
GCOM1,POLR2M	ENSG00000137878,ENSG00000255529	2	miR-133b (1), miR-361-5p (1)
GDI1	ENSG00000203879	2	miR-133b (1), miR-145-3p (1)
GNL2	ENSG00000134697	2	miR-101-3p (1), miR-29a-3p (1)
GPD1L	ENSG00000152642	2	miR-486-3p (1), miR-499a-5p (1)
GPR116	ENSG00000069122	2	miR-15b-5p (2), miR-29a-3p (1)
GRB10	ENSG00000106070	2	miR-223-3p (1), miR-891a-3p (1)
GRINA	ENSG00000178719	2	miR-15b-5p (1), miR-29a-3p (1)
GTF2F2	ENSG00000188342	2	miR-101-3p (1), miR-15b-5p (1)
H19	ENSG00000130600	2	let-7c-3p (1), miR-130a-3p (1)
HADH	ENSG00000138796	2	miR-101-3p (1), miR-486-3p (1)
HADHA	ENSG00000084754	2	miR-133b (1), miR-9-5p (2)
HARS	ENSG00000170445	2	miR-223-3p (1), miR-891a-3p (1)
HBS1L	ENSG00000112339	2	miR-499a-5p (1), miR-9-5p (1)
HECTD1	ENSG00000092148	2	let-7c-3p (1), miR-29a-3p (1)
HEG1	ENSG00000173706	2	let-7c-3p (1), miR-361-5p (1)
HIPK2	ENSG00000064393	2	let-7c-3p (1), miR-101-3p (1)
HNRNPDL	ENSG00000152795	2	miR-15b-5p (1), miR-29a-3p (1)
HNRNPH2,RPL36A-HNRNPH2	ENSG00000126945,ENSG00000257529	2	miR-130a-3p (1), miR-152-5p (1)
HSP90AB3P	ENSG00000183199	2	miR-133b (1), miR-9-5p (1)
HSPA8	ENSG00000109971	2	miR-15b-5p (1), miR-29a-3p (1)
HSPB7	ENSG00000173641	2	let-7c-3p (1), miR-152-5p (1)
IGF1	ENSG00000017427	2	miR-15b-5p (1), miR-29a-3p (1)
ILK	ENSG00000166333	2	miR-145-3p (1), miR-29a-3p (1)
INS-IGF2	ENSG00000129965	2	miR-223-3p (1), miR-891a-3p (1)
INSR	ENSG00000171105	2	let-7c-3p (1), miR-101-3p (1)
ITGA3	ENSG00000005884	2	miR-133b (1), miR-199b-5p (1)
ITGB1	ENSG00000150093	2	miR-133b (1), miR-499a-5p (1)
JUP	ENSG00000173801	2	miR-15b-5p (1), miR-29a-3p (1)
KANK1	ENSG00000107104	2	miR-133b (1), miR-9-5p (1)
KIDINS220	ENSG00000134313	2	miR-29a-3p (1), miR-361-5p (1)
KIF1B	ENSG00000054523	2	miR-101-3p (1), miR-499a-5p (1)
KIF5B	ENSG00000170759	2	miR-15b-5p (1), miR-499a-5p (1)
KIFAP3	ENSG00000075945	2	miR-223-3p (1), miR-891a-3p (1)
KLHL31	ENSG00000124743	2	miR-133b (1), miR-361-5p (1)
KMT2C	ENSG00000055609	2	miR-101-3p (1), miR-130a-3p (1)
LA16c-306E5.3,NAA60,NAA60	ENSG00000263212,ENSG00000122390,ENSG00000262621	2	miR-133b (1), miR-486-3p (1)
LAMTOR1	ENSG00000149357	2	miR-130a-3p (1), miR-152-5p (1)
LAPTM4B	ENSG00000104341	2	miR-15b-5p (1), miR-29a-3p (1)
LCLAT1	ENSG00000172954	2	miR-223-3p (1), miR-891a-3p (1)
LGALS1	ENSG00000100097	2	miR-223-3p (1), miR-891a-3p (1)
LGALS3	ENSG00000131981	2	miR-223-3p (1), miR-891a-3p (1)
LGALS8	ENSG00000116977	2	miR-210-3p (1), miR-499a-5p (1)
LMOD2	ENSG00000170807	2	miR-133b (1), miR-9-5p (1)
LNPEP	ENSG00000113441	2	miR-199b-5p (1), miR-499a-5p (1)
LPP	ENSG00000145012	2	miR-130a-3p (1), miR-133b (1)
LRIG1	ENSG00000144749	2	miR-15b-5p (1), miR-361-5p (1)
MAGI2	ENSG00000187391	2	miR-15b-5p (1), miR-29a-3p (1)
MAP1B	ENSG00000131711	2	miR-199b-5p (1), miR-9-5p (1)
MARK4	ENSG00000007047	2	miR-223-3p (1), miR-891a-3p (1)
MASP1	ENSG00000127241	2	miR-133b (1), miR-9-5p (1)
MCCC1	ENSG00000078070	2	miR-223-3p (1), miR-891a-3p (1)
MDH2	ENSG00000146701	2	miR-133b (1), miR-9-5p (1)
MED13	ENSG00000108510	2	miR-15b-5p (1), miR-29a-3p (1)
METTL7A	ENSG00000185432	2	miR-499a-5p (1), miR-9-5p (1)
MGST3	ENSG00000143198	2	miR-15b-5p (1), miR-29a-3p (1)
MITF	ENSG00000187098	2	let-7c-3p (1), miR-145-3p (1)
MLEC	ENSG00000110917	2	miR-223-3p (1), miR-891a-3p (1)
MPHOSPH8	ENSG00000196199	2	miR-133b (1), miR-15b-5p (1)
MRAS	ENSG00000158186	2	let-7c-3p (1), miR-152-5p (1)
MRC2	ENSG00000011028	2	miR-152-5p (1), miR-15b-5p (1)
MRPS35	ENSG00000061794	2	miR-101-3p (1), miR-199b-5p (1)
MSN	ENSG00000147065	2	miR-133b (1), miR-152-5p (1)
MT-ATP6	ENSG00000198899	2	miR-223-3p (1), miR-891a-3p (1)
MT-ATP8	ENSG00000228253	2	let-7c-3p (1), miR-9-5p (1)
MYADM	ENSG00000179820	2	miR-15b-5p (1), miR-29a-3p (1)
MYH11	ENSG00000133392	2	miR-145-3p (1), miR-361-5p (1)
MYH7	ENSG00000092054	2	let-7c-3p (2), miR-133b (2)
MYH9	ENSG00000100345	2	let-7c-3p (1), miR-15b-5p (1)
MYOZ2	ENSG00000172399	2	miR-101-3p (1), miR-133b (1)
MYZAP	ENSG00000263155	2	miR-133b (1), miR-361-5p (1)
NAP1L1	ENSG00000187109	2	let-7c-3p (1), miR-101-3p (1)
NAV1	ENSG00000134369	2	miR-15b-5p (2), miR-486-3p (1)
NCK2	ENSG00000071051	2	miR-15b-5p (1), miR-199b-5p (1)
NCOA4	ENSG00000138293	2	miR-145-3p (1), miR-499a-5p (1)
NDFIP1	ENSG00000131507	2	miR-133b (1), miR-9-5p (1)
NDUFA10	ENSG00000130414	2	miR-223-3p (1), miR-891a-3p (1)
NDUFS2	ENSG00000158864	2	miR-15b-5p (1), miR-29a-3p (1)
NDUFS6	ENSG00000145494	2	miR-199b-5p (1), miR-486-3p (1)
NDUFV1	ENSG00000167792	2	miR-15b-5p (1), miR-29a-3p (1)
NDUFV2,RP11-21J18.1	ENSG00000178127,ENSG00000265257	2	miR-145-3p (1), miR-29a-3p (1)
NFIB	ENSG00000147862	2	miR-130a-3p (1), miR-29a-3p (1)
NPTN	ENSG00000156642	2	miR-130a-3p (1), miR-152-5p (2)
NR3C1	ENSG00000113580	2	miR-133b (1), miR-9-5p (1)
NR4A1	ENSG00000123358	2	miR-15b-5p (1), miR-486-3p (1)
OBSCN	ENSG00000154358	2	miR-15b-5p (1), miR-29a-3p (1)
OPA1	ENSG00000198836	2	miR-133b (1), miR-9-5p (1)
OSBP	ENSG00000110048	2	miR-133b (1), miR-145-3p (1)
OXA1L	ENSG00000155463	2	let-7c-3p (1), miR-15b-5p (1)
OXCT1	ENSG00000083720	2	let-7c-3p (1), miR-499a-5p (1)
PANK3	ENSG00000120137	2	miR-133b (1), miR-9-5p (1)
PARK7	ENSG00000116288	2	miR-130a-3p (1), miR-133b (1)
PCBP2,RP11-793H13.8	ENSG00000197111,ENSG00000257379	2	miR-133b (1), miR-9-5p (1)
PCDHGA1,PCDHGA10,PCDHGA11,PCDHGA12,PCDHGA2,PCDHGA3,PCDHGA4,PCDHGA5,PCDHGA6,PCDHGA7,PCDHGA8,PCDHGA9,PCDHGB1,PCDHGB2,PCDHGB3,PCDHGB4,PCDHGB6	ENSG00000204956,ENSG00000253846,ENSG00000253873,ENSG00000253159,ENSG00000081853,ENSG00000254245,ENSG00000262576,ENSG00000253485,ENSG00000253731,ENSG00000253537,ENSG00000253767,ENSG00000261934,ENSG00000254221,ENSG00000253910,ENSG00000262209,ENSG00000253953,ENSG00000253305	2	let-7c-3p (1), miR-199b-5p (1)
PCDHGB7,PCDHGC3,PCDHGC4,PCDHGC5	ENSG00000254122,ENSG00000240184,ENSG00000242419,ENSG00000240764	2	let-7c-3p (1), miR-199b-5p (1)
PDCD4	ENSG00000150593	2	miR-130a-3p (1), miR-152-5p (1)
PDHA1	ENSG00000131828	2	miR-15b-5p (1), miR-29a-3p (1)
PDHB	ENSG00000168291	2	miR-15b-5p (1), miR-29a-3p (1)
PDK3	ENSG00000067992	2	miR-101-3p (1), miR-133b (1)
PGM1	ENSG00000079739	2	miR-223-3p (1), miR-891a-3p (1)
PGM5	ENSG00000154330	2	miR-133b (1), miR-199b-5p (1)
PGRMC2	ENSG00000164040	2	miR-133b (1), miR-9-5p (1)
PIK3R1	ENSG00000145675	2	let-7c-3p (1), miR-29a-3p (1)
PKIA	ENSG00000171033	2	miR-101-3p (1), miR-199b-5p (1)
PLCE1	ENSG00000138193	2	let-7c-3p (1), miR-210-3p (1)
PLEC	ENSG00000178209	2	let-7c-3p (1), miR-210-3p (1)
PLN	ENSG00000198523	2	let-7c-3p (1), miR-15b-5p (1)
POLR2L	ENSG00000177700	2	miR-15b-5p (1), miR-29a-3p (1)
PPAP2A	ENSG00000067113	2	miR-101-3p (1), miR-130a-3p (1)
PPARGC1A	ENSG00000109819	2	miR-133b (1), miR-152-5p (1)
PPIB	ENSG00000166794	2	miR-223-3p (1), miR-891a-3p (1)
PPIG	ENSG00000138398	2	miR-101-3p (1), miR-199b-5p (1)
PPP1R12A	ENSG00000058272	2	miR-101-3p (1), miR-15b-5p (1)
PRKAG2	ENSG00000106617	2	miR-145-3p (1), miR-29a-3p (1)
PRKAR2B	ENSG00000005249	2	miR-133b (1), miR-9-5p (1)
PRKDC	ENSG00000253729	2	miR-133b (1), miR-15b-5p (1)
PSMB1	ENSG00000008018	2	miR-133b (1), miR-9-5p (1)
PTGDS	ENSG00000107317	2	miR-223-3p (1), miR-891a-3p (1)
PTGIS	ENSG00000124212	2	miR-15b-5p (1), miR-199b-5p (1)
PTPLA	ENSG00000165996	2	let-7c-3p (1), miR-133b (1)
PTPN3	ENSG00000070159	2	miR-133b (2), miR-9-5p (1)
PTRF	ENSG00000177469	2	miR-15b-5p (1), miR-29a-3p (1)
PWAR6,RP11-701H24.10	ENSG00000257151,ENSG00000272846	2	miR-130a-3p (1), miR-499a-5p (1)
PYGB	ENSG00000100994	2	miR-133b (4), miR-210-3p (1)
RAB14	ENSG00000119396	2	miR-15b-5p (1), miR-29a-3p (1)
RAB2A	ENSG00000104388	2	miR-15b-5p (1), miR-29a-3p (1)
RAB3GAP1	ENSG00000115839	2	miR-15b-5p (1), miR-29a-3p (1)
RAC1	ENSG00000136238	2	miR-223-3p (1), miR-891a-3p (1)
RASGEF1B	ENSG00000138670	2	miR-101-3p (1), miR-199b-5p (1)
RASSF8	ENSG00000123094	2	miR-101-3p (1), miR-15b-5p (1)
RB1	ENSG00000139687	2	let-7c-3p (2), miR-9-5p (1)
RB1CC1	ENSG00000023287	2	let-7c-3p (1), miR-486-3p (1)
RBL2	ENSG00000103479	2	miR-130a-3p (1), miR-361-5p (1)
RBM20	ENSG00000203867	2	miR-223-3p (1), miR-891a-3p (1)
RCN2	ENSG00000117906	2	miR-499a-5p (1), miR-9-5p (1)
RCOR1	ENSG00000089902	2	miR-15b-5p (1), miR-29a-3p (1)
RGL1	ENSG00000143344	2	let-7c-3p (1), miR-15b-5p (1)
RHOBTB1	ENSG00000072422	2	miR-223-3p (1), miR-891a-3p (1)
RHOBTB3	ENSG00000164292	2	let-7c-3p (1), miR-29a-3p (1)
RHOT1	ENSG00000126858	2	miR-223-3p (1), miR-891a-3p (1)
RNU2-59P	ENSG00000222414	2	let-7c-3p (1), miR-130a-3p (1)
ROR1	ENSG00000185483	2	let-7c-3p (1), miR-101-3p (1)
RP11-120M18.2	ENSG00000267009	2	miR-15b-5p (1), miR-29a-3p (1)
RP11-689K5.3	ENSG00000251331	2	miR-101-3p (1), miR-199b-5p (1)
RP4-605O3.4	ENSG00000272368	2	let-7c-3p (1), miR-29a-3p (1)
RPL11	ENSG00000142676	2	miR-133b (1), miR-152-5p (1)
RPL3	ENSG00000100316	2	miR-15b-5p (1), miR-361-5p (1)
RPS14	ENSG00000164587	2	miR-15b-5p (1), miR-29a-3p (1)
RTN4	ENSG00000115310	2	miR-152-5p (1), miR-15b-5p (1)
S100A1	ENSG00000160678	2	miR-15b-5p (1), miR-29a-3p (1)
SAR1B	ENSG00000152700	2	miR-223-3p (1), miR-891a-3p (1)
SECISBP2L	ENSG00000138593	2	miR-130a-3p (1), miR-152-5p (1)
SF3B3	ENSG00000189091	2	miR-101-3p (1), miR-15b-5p (2)
SFRP1	ENSG00000104332	2	miR-101-3p (1), miR-199b-5p (1)
SH3D19	ENSG00000109686	2	miR-133b (1), miR-199b-5p (1)
SIAE	ENSG00000110013	2	miR-15b-5p (1), miR-29a-3p (1)
SIAH2	ENSG00000181788	2	miR-15b-5p (1), miR-29a-3p (1)
SLAIN2	ENSG00000109171	2	miR-223-3p (1), miR-891a-3p (1)
SLC11A2	ENSG00000110911	2	miR-15b-5p (1), miR-499a-5p (1)
SLC16A9	ENSG00000165449	2	miR-152-5p (1), miR-9-5p (1)
SLC19A2	ENSG00000117479	2	miR-15b-5p (1), miR-29a-3p (1)
SLC20A2	ENSG00000168575	2	miR-223-3p (1), miR-891a-3p (1)
SLC25A3	ENSG00000075415	2	miR-130a-3p (1), miR-15b-5p (1)
SLC25A36	ENSG00000114120	2	miR-223-3p (1), miR-891a-3p (1)
SLC29A1	ENSG00000112759	2	let-7c-3p (1), miR-15b-5p (1)
SLC38A7	ENSG00000103042	2	miR-101-3p (1), miR-29a-3p (1)
SLC41A1	ENSG00000133065	2	miR-152-5p (1), miR-499a-5p (1)
SLCO5A1	ENSG00000137571	2	miR-152-5p (1), miR-210-3p (1)
SNHG14,SNURF	ENSG00000224078,ENSG00000214265	2	let-7c-3p (1), miR-15b-5p (1)
SNRK	ENSG00000163788	2	miR-133b (1), miR-29a-3p (1)
SNRPC	ENSG00000124562	2	let-7c-3p (1), miR-199b-5p (1)
SNTA1	ENSG00000101400	2	miR-223-3p (1), miR-891a-3p (1)
SNURF	ENSG00000214265	2	let-7c-3p (2), miR-499a-5p (1)
SOS2	ENSG00000100485	2	miR-15b-5p (1), miR-499a-5p (1)
SP4	ENSG00000105866	2	miR-145-3p (1), miR-199b-5p (1)
SPARCL1	ENSG00000152583	2	miR-152-5p (1), miR-199b-5p (1)
SPTAN1	ENSG00000197694	2	miR-133b (1), miR-29a-3p (1)
SS18	ENSG00000141380	2	let-7c-3p (1), miR-133b (1)
STK38L	ENSG00000211455	2	miR-15b-5p (1), miR-29a-3p (1)
SYNM	ENSG00000182253	2	miR-133b (2), miR-9-5p (1)
TACC2	ENSG00000138162	2	miR-133b (1), miR-499a-5p (1)
TAF15	ENSG00000172660	2	miR-152-5p (1), miR-9-5p (1)
TBC1D4	ENSG00000136111	2	miR-15b-5p (1), miR-9-5p (1)
TCAP	ENSG00000173991	2	miR-101-3p (1), miR-15b-5p (1)
TECR	ENSG00000099797	2	let-7c-3p (1), miR-130a-3p (1)
TECRL	ENSG00000205678	2	miR-499a-5p (1), miR-9-5p (1)
TGOLN2	ENSG00000152291	2	let-7c-3p (1), miR-29a-3p (1)
THBD	ENSG00000178726	2	let-7c-3p (1), miR-9-5p (1)
THRAP3	ENSG00000054118	2	miR-133b (2), miR-9-5p (1)
TIMP2	ENSG00000035862	2	miR-101-3p (1), miR-29a-3p (1)
TIMP3	ENSG00000100234	2	miR-101-3p (1), miR-130a-3p (1)
TLR4	ENSG00000136869	2	let-7c-3p (1), miR-199b-5p (1)
TMEM258	ENSG00000134825	2	miR-15b-5p (1), miR-29a-3p (1)
TMOD1	ENSG00000136842	2	miR-145-3p (1), miR-9-5p (1)
TMX2	ENSG00000213593	2	miR-133b (1), miR-9-5p (1)
TMX2-CTNND1	ENSG00000254462	2	miR-133b (1), miR-9-5p (1)
TNFRSF11B	ENSG00000164761	2	miR-133b (1), miR-15b-5p (1)
TNPO1	ENSG00000083312	2	let-7c-3p (1), miR-101-3p (1)
TNRC6B	ENSG00000100354	2	miR-133b (1), miR-145-3p (1)
TNXB	ENSG00000168477	2	miR-15b-5p (1), miR-29a-3p (1)
TPM1	ENSG00000140416	2	miR-145-3p (2), miR-9-5p (1)
TRDN	ENSG00000186439	2	miR-133b (1), miR-499a-5p (1)
TRIB1	ENSG00000173334	2	let-7c-3p (1), miR-101-3p (1)
TRIP12	ENSG00000153827	2	miR-223-3p (1), miR-891a-3p (1)
TSC22D1	ENSG00000102804	2	miR-130a-3p (1), miR-199b-5p (1)
TSPYL1	ENSG00000189241	2	miR-101-3p (1), miR-130a-3p (1)
TUBA4A	ENSG00000127824	2	miR-145-3p (1), miR-29a-3p (1)
TUBB	ENSG00000196230	2	miR-223-3p (1), miR-891a-3p (1)
TWSG1	ENSG00000128791	2	miR-15b-5p (1), miR-29a-3p (1)
TXNL1	ENSG00000091164	2	miR-199b-5p (1), miR-499a-5p (1)
USMG5	ENSG00000173915	2	miR-130a-3p (1), miR-152-5p (1)
USP11	ENSG00000102226	2	let-7c-3p (1), miR-361-5p (1)
USP47	ENSG00000170242	2	let-7c-3p (1), miR-210-3p (1)
VCL	ENSG00000035403	2	miR-133b (1), miR-145-3p (1)
VIM	ENSG00000026025	2	miR-15b-5p (1), miR-199b-5p (1)
VWF	ENSG00000110799	2	let-7c-3p (2), miR-15b-5p (1)
WBP2	ENSG00000132471	2	let-7c-3p (1), miR-133b (1)
WIPI1	ENSG00000070540	2	let-7c-3p (1), miR-499a-5p (3)
WNK1	ENSG00000060237	2	miR-101-3p (1), miR-199b-5p (1)
ZBTB20	ENSG00000181722	2	miR-130a-3p (1), miR-145-3p (1)
ZFAND6	ENSG00000086666	2	miR-15b-5p (1), miR-29a-3p (1)
ZFP36	ENSG00000128016	2	let-7c-3p (1), miR-29a-3p (1)
ZFR	ENSG00000056097	2	miR-101-3p (1), miR-130a-3p (1)
ZNF91	ENSG00000167232	2	miR-15b-5p (1), miR-29a-3p (1)
AAMDC	ENSG00000087884	1	miR-210-3p (1)
ABCA2	ENSG00000107331	1	let-7c-3p (1)
ABCC5	ENSG00000114770	1	miR-152-5p (1)
ABCD3	ENSG00000117528	1	miR-15b-5p (1)
ABCD4	ENSG00000119688	1	let-7c-3p (1)
ABT1	ENSG00000146109	1	let-7c-3p (1)
ACAA2	ENSG00000167315	1	miR-29a-3p (1)
ACAT1	ENSG00000075239	1	miR-130a-3p (2)
ACBD5	ENSG00000107897	1	miR-361-5p (1)
ACLY	ENSG00000131473	1	let-7c-3p (1)
ACO1	ENSG00000122729	1	miR-15b-5p (1)
ACPL2	ENSG00000155893	1	miR-29a-3p (1)
ACSS2	ENSG00000131069	1	miR-152-5p (1)
ACTA1	ENSG00000143632	1	let-7c-3p (1)
ACTB	ENSG00000075624	1	let-7c-3p (1)
ACTBP2	ENSG00000213763	1	miR-101-3p (1)
ACTG1	ENSG00000184009	1	let-7c-3p (1)
ACTN1	ENSG00000072110	1	miR-9-5p (1)
ADAM23	ENSG00000114948	1	miR-199b-5p (1)
ADAMTS9	ENSG00000163638	1	miR-199b-5p (1)
ADAR	ENSG00000160710	1	miR-199b-5p (1)
ADIPOR1	ENSG00000159346	1	let-7c-3p (1)
ADRB1	ENSG00000043591	1	miR-199b-5p (1)
AES	ENSG00000104964	1	miR-210-3p (1)
AF196779.12,WDR45	ENSG00000250232,ENSG00000196998	1	let-7c-3p (1)
AFG3L2	ENSG00000141385	1	miR-29a-3p (1)
AGK	ENSG00000006530	1	miR-145-3p (1)
AGPAT9	ENSG00000138678	1	miR-361-5p (1)
AKAP6	ENSG00000151320	1	miR-499a-5p (1)
AKAP9	ENSG00000127914	1	miR-133b (1)
ALAS1	ENSG00000023330	1	miR-29a-3p (1)
ALDH1L1	ENSG00000144908	1	miR-145-3p (1)
ALDH5A1	ENSG00000112294	1	miR-133b (1)
ALDH6A1	ENSG00000119711	1	miR-133b (1)
ALDOA	ENSG00000149925	1	miR-133b (1)
ALDOAP2	ENSG00000214297	1	miR-152-5p (1)
ALDOC	ENSG00000109107	1	miR-29a-3p (1)
AMOTL2	ENSG00000114019	1	miR-152-5p (1)
ANK3	ENSG00000151150	1	miR-499a-5p (1)
ANKMY2	ENSG00000106524	1	miR-199b-5p (1)
ANKRD2	ENSG00000165887	1	let-7c-3p (1)
ANKRD46	ENSG00000186106	1	let-7c-3p (1)
ANKRD52	ENSG00000139645	1	miR-486-3p (1)
ANXA11	ENSG00000122359	1	miR-15b-5p (1)
ANXA5	ENSG00000164111	1	miR-29a-3p (1)
ANXA6	ENSG00000197043	1	miR-133b (1)
ANXA7	ENSG00000138279	1	miR-29a-3p (1)
AP000320.7	ENSG00000272657	1	miR-361-5p (1)
AP000721.4,COX8A	ENSG00000256100,ENSG00000176340	1	miR-15b-5p (1)
AP1G1	ENSG00000166747	1	miR-199b-5p (1)
AP2B1	ENSG00000006125	1	let-7c-3p (1)
APLNR	ENSG00000134817	1	let-7c-3p (1)
APLP2	ENSG00000084234	1	miR-210-3p (1)
APOBEC2	ENSG00000124701	1	miR-486-3p (1)
APOL2	ENSG00000128335	1	miR-133b (1)
ARCN1	ENSG00000095139	1	miR-29a-3p (1)
ARF6	ENSG00000165527	1	miR-29a-3p (1)
ARFGEF2	ENSG00000124198	1	miR-361-5p (1)
ARHGDIA	ENSG00000141522	1	miR-133b (1)
ARHGEF17	ENSG00000110237	1	miR-152-5p (1)
ARID1A	ENSG00000117713	1	let-7c-3p (1)
ARID2	ENSG00000189079	1	let-7c-3p (1)
ARIH1	ENSG00000166233	1	let-7c-3p (1)
ARIH2	ENSG00000177479	1	miR-486-3p (1)
ARL10	ENSG00000175414	1	miR-486-3p (1)
ARL6IP5	ENSG00000144746	1	miR-486-3p (1)
ARRDC4	ENSG00000140450	1	miR-15b-5p (1)
ASAH1	ENSG00000104763	1	miR-133b (1)
ASCC3	ENSG00000112249	1	let-7c-3p (1)
ATF4	ENSG00000128272	1	miR-101-3p (1)
ATF7IP	ENSG00000171681	1	let-7c-3p (1)
ATMIN	ENSG00000166454	1	miR-210-3p (1)
ATP1A2	ENSG00000018625	1	let-7c-3p (1)
ATP2B4	ENSG00000058668	1	let-7c-3p (1)
ATP5A1P3	ENSG00000263232	1	miR-133b (1)
ATP5E	ENSG00000124172	1	miR-152-5p (1)
ATP5G2	ENSG00000135390	1	let-7c-3p (1)
ATP5G3	ENSG00000154518	1	miR-9-5p (1)
ATP5J2,ATP5J2-PTCD1,PTCD1	ENSG00000241468,ENSG00000248919,ENSG00000106246	1	miR-29a-3p (1)
ATP6AP2	ENSG00000182220	1	miR-133b (1)
ATP6V0A1	ENSG00000033627	1	miR-145-3p (1)
ATPAF1	ENSG00000123472	1	miR-199b-5p (1)
ATRN	ENSG00000088812	1	miR-133b (1)
AZIN1	ENSG00000155096	1	miR-15b-5p (1)
B2M	ENSG00000166710	1	miR-9-5p (1)
B3GALT2	ENSG00000162630	1	let-7c-3p (1)
BAG3	ENSG00000151929	1	miR-145-3p (1)
BCL7B	ENSG00000106635	1	let-7c-3p (1)
BMP2K	ENSG00000138756	1	miR-133b (1)
BNIP3	ENSG00000176171	1	miR-199b-5p (1)
BNIP3L	ENSG00000104765	1	miR-361-5p (1)
BRWD1	ENSG00000185658	1	let-7c-3p (1)
BTG2	ENSG00000159388	1	miR-29a-3p (1)
BZW1	ENSG00000082153	1	miR-145-3p (1)
C15orf41	ENSG00000186073	1	let-7c-3p (1)
C18orf32	ENSG00000177576	1	miR-15b-5p (1)
C19orf10	ENSG00000074842	1	miR-133b (1)
C1orf63	ENSG00000117616	1	miR-130a-3p (1)
C20orf194	ENSG00000088854	1	let-7c-3p (1)
C5orf15	ENSG00000113583	1	miR-15b-5p (1)
C7	ENSG00000112936	1	miR-15b-5p (1)
C9orf3	ENSG00000148120	1	miR-210-3p (1)
CACNA1D	ENSG00000157388	1	miR-145-3p (1)
CACNA2D1	ENSG00000153956	1	miR-361-5p (1)
CAP2	ENSG00000112186	1	let-7c-3p (1)
CAPZA2	ENSG00000198898	1	miR-499a-5p (1)
CAPZB	ENSG00000077549	1	let-7c-3p (1)
CASQ2	ENSG00000118729	1	miR-361-5p (1)
CAST	ENSG00000153113	1	miR-15b-5p (1)
CBFB	ENSG00000067955	1	miR-361-5p (1)
CCDC141	ENSG00000163492	1	miR-133b (1)
CCND1	ENSG00000110092	1	let-7c-3p (1)
CCSER2	ENSG00000107771	1	miR-29a-3p (1)
CD151	ENSG00000177697	1	miR-15b-5p (1)
CD164	ENSG00000135535	1	let-7c-3p (1)
CD34	ENSG00000174059	1	let-7c-3p (1)
CD63	ENSG00000135404	1	miR-199b-5p (1)
CDH13	ENSG00000140945	1	miR-15b-5p (1)
CDKN1A	ENSG00000124762	1	miR-499a-5p (1)
CDS2	ENSG00000101290	1	miR-499a-5p (1)
CHD4	ENSG00000111642	1	miR-15b-5p (1)
CHD9	ENSG00000177200	1	let-7c-3p (1)
CKAP4	ENSG00000136026	1	miR-133b (1)
CKB	ENSG00000166165	1	miR-29a-3p (1)
CKMT2	ENSG00000131730	1	miR-133b (1)
CLEC14A	ENSG00000176435	1	miR-130a-3p (1)
CLGN	ENSG00000153132	1	miR-9-5p (1)
CLIC4	ENSG00000169504	1	miR-145-3p (1)
CLK1	ENSG00000013441	1	miR-361-5p (1)
CLNS1A	ENSG00000074201	1	miR-15b-5p (1)
CLPX	ENSG00000166855	1	miR-15b-5p (1)
CLTA	ENSG00000122705	1	miR-130a-3p (1)
CLTC	ENSG00000141367	1	miR-133b (1)
CMPK1	ENSG00000162368	1	miR-29a-3p (1)
CNN1	ENSG00000130176	1	miR-133b (1)
CNN2	ENSG00000064666	1	miR-133b (1)
CNN3	ENSG00000117519	1	miR-210-3p (1)
CNOT11	ENSG00000158435	1	let-7c-3p (1)
COA1	ENSG00000106603	1	let-7c-3p (1)
COL21A1	ENSG00000124749	1	miR-133b (1)
COL5A2	ENSG00000204262	1	miR-29a-3p (1)
COL6A1	ENSG00000142156	1	miR-29a-3p (1)
COL8A1	ENSG00000144810	1	miR-101-3p (1)
COPB2	ENSG00000184432	1	miR-361-5p (1)
COPS4	ENSG00000138663	1	miR-145-3p (1)
COQ9	ENSG00000088682	1	miR-499a-5p (1)
CORO1C	ENSG00000110880	1	let-7c-3p (1)
COX6B1	ENSG00000126267	1	miR-133b (1)
CPD	ENSG00000108582	1	miR-15b-5p (1)
CPEB3	ENSG00000107864	1	miR-29a-3p (1)
CPNE3	ENSG00000085719	1	miR-210-3p (1)
CPQ	ENSG00000104324	1	miR-145-3p (1)
CPVL	ENSG00000106066	1	miR-130a-3p (1)
CREBRF	ENSG00000164463	1	miR-15b-5p (1)
CRIM1	ENSG00000150938	1	miR-210-3p (1)
CRIP2	ENSG00000182809	1	let-7c-3p (1)
CRYZ	ENSG00000116791	1	let-7c-3p (1)
CS	ENSG00000062485	1	miR-145-3p (1)
CS,RP11-977G19.10	ENSG00000062485,ENSG00000144785	1	miR-133b (1)
CSNK1A1,CTB-89H12.4	ENSG00000113712,ENSG00000230551	1	miR-145-3p (1)
CTD-2192J16.24	ENSG00000269590	1	miR-199b-5p (1)
CTDP1	ENSG00000060069	1	let-7c-3p (1)
CTIF	ENSG00000134030	1	miR-361-5p (1)
CTSA	ENSG00000064601	1	miR-15b-5p (1)
CXCL12	ENSG00000107562	1	let-7c-3p (1)
CYC1	ENSG00000179091	1	miR-152-5p (1)
CYP2J2	ENSG00000134716	1	miR-133b (1)
DAGLB	ENSG00000164535	1	miR-15b-5p (1)
DARS2	ENSG00000117593	1	miR-9-5p (1)
DAZAP2	ENSG00000183283	1	miR-15b-5p (1)
DCTN5	ENSG00000166847	1	let-7c-3p (1)
DCUN1D2	ENSG00000150401	1	miR-145-3p (1)
DCUN1D4	ENSG00000109184	1	miR-15b-5p (1)
DDI2	ENSG00000197312	1	miR-210-3p (1)
DDOST	ENSG00000244038	1	miR-15b-5p (1)
DDX24	ENSG00000089737	1	miR-29a-3p (1)
DDX6	ENSG00000110367	1	let-7c-3p (1)
DEGS1	ENSG00000143753	1	let-7c-3p (1)
DGUOK	ENSG00000114956	1	miR-29a-3p (1)
DHX9	ENSG00000135829	1	miR-15b-5p (1)
DICER1	ENSG00000100697	1	let-7c-3p (1)
DIO2	ENSG00000211448	1	miR-29a-3p (1)
DKK3	ENSG00000050165	1	miR-133b (1)
DLAT	ENSG00000150768	1	let-7c-3p (1)
DLEU1	ENSG00000176124	1	miR-29a-3p (1)
DLST	ENSG00000119689	1	miR-152-5p (1)
DNAJA1	ENSG00000086061	1	miR-133b (1)
DNAJA3	ENSG00000103423	1	let-7c-3p (1)
DNAJB11	ENSG00000090520	1	let-7c-3p (1)
DNAJB14	ENSG00000164031	1	miR-9-5p (1)
DNAJB5	ENSG00000137094	1	miR-152-5p (1)
DNAJB9	ENSG00000128590	1	let-7c-3p (1)
DNAJC15	ENSG00000120675	1	miR-130a-3p (1)
DPP10	ENSG00000175497	1	miR-29a-3p (1)
DSG2	ENSG00000046604	1	miR-9-5p (1)
DSTN	ENSG00000125868	1	miR-133b (1)
DUSP1	ENSG00000120129	1	miR-101-3p (1)
DUSP3	ENSG00000108861	1	let-7c-3p (1)
DYNC1LI2	ENSG00000135720	1	miR-133b (1)
DYNLT1	ENSG00000146425	1	miR-499a-5p (1)
DYRK2	ENSG00000127334	1	miR-29a-3p (1)
ECI1	ENSG00000167969	1	miR-9-5p (1)
EDIL3	ENSG00000164176	1	let-7c-3p (1)
EEF1A2	ENSG00000101210	1	let-7c-3p (1)
EEF2	ENSG00000167658	1	miR-29a-3p (1)
EGLN3	ENSG00000129521	1	miR-130a-3p (1)
EID1	ENSG00000255302	1	miR-361-5p (1)
EIF1	ENSG00000173812	1	miR-133b (1)
EIF3I	ENSG00000084623	1	miR-29a-3p (1)
EIF4A2	ENSG00000156976	1	miR-499a-5p (1)
EIF5A	ENSG00000132507	1	miR-29a-3p (1)
ELAVL1	ENSG00000066044	1	let-7c-3p (1)
ELF1	ENSG00000120690	1	miR-130a-3p (1)
ENO3	ENSG00000108515	1	miR-15b-5p (1)
ENPP4	ENSG00000001561	1	miR-499a-5p (1)
EOGT	ENSG00000163378	1	let-7c-3p (1)
EPAS1	ENSG00000116016	1	miR-361-5p (1)
EPC1	ENSG00000120616	1	let-7c-3p (1)
EPG5	ENSG00000152223	1	miR-15b-5p (1)
EPS15	ENSG00000085832	1	miR-133b (1)
EPS8	ENSG00000151491	1	miR-361-5p (1)
ERC1	ENSG00000082805	1	miR-133b (1)
ESYT2	ENSG00000117868	1	miR-133b (1)
ETS2	ENSG00000157557	1	let-7c-3p (1)
EXOC1	ENSG00000090989	1	miR-152-5p (1)
EZR	ENSG00000092820	1	miR-486-3p (1)
F3	ENSG00000117525	1	miR-499a-5p (1)
FABP3	ENSG00000121769	1	miR-130a-3p (1)
FAM134B	ENSG00000154153	1	miR-133b (2)
FAM214A	ENSG00000047346	1	miR-29a-3p (1)
FAM49B	ENSG00000153310	1	let-7c-3p (1)
FAM73A	ENSG00000180488	1	miR-133b (1)
FASTKD1	ENSG00000138399	1	miR-133b (1)
FAT1	ENSG00000083857	1	let-7c-3p (1)
FBLN1	ENSG00000077942	1	let-7c-3p (1)
FCHO2	ENSG00000157107	1	let-7c-3p (1)
FEM1C	ENSG00000145780	1	miR-499a-5p (1)
FH	ENSG00000091483	1	miR-145-3p (1)
FITM1	ENSG00000139914	1	miR-15b-5p (1)
FLCN,RP11-45M22.4	ENSG00000154803,ENSG00000264187	1	let-7c-3p (1)
FLNA	ENSG00000196924	1	let-7c-3p (1)
FLT1	ENSG00000102755	1	let-7c-3p (1)
FMOD	ENSG00000122176	1	let-7c-3p (1)
FNIP2	ENSG00000052795	1	let-7c-3p (1)
FOS	ENSG00000170345	1	miR-361-5p (1)
FOXP1	ENSG00000114861	1	let-7c-3p (1)
FTL	ENSG00000087086	1	miR-133b (1)
FUBP1	ENSG00000162613	1	miR-29a-3p (1)
FUCA2	ENSG00000001036	1	miR-499a-5p (1)
FZD8	ENSG00000177283	1	miR-499a-5p (1)
GABARAPL1	ENSG00000139112	1	miR-133b (2)
GANAB	ENSG00000089597	1	miR-29a-3p (1)
GAS5	ENSG00000234741	1	miR-361-5p (1)
GATA4	ENSG00000136574	1	miR-499a-5p (1)
GBAS	ENSG00000146729	1	miR-29a-3p (1)
GCLC	ENSG00000001084	1	miR-130a-3p (1)
GCNT2	ENSG00000111846	1	miR-499a-5p (1)
GDI2	ENSG00000057608	1	miR-133b (1)
GFOD1	ENSG00000145990	1	let-7c-3p (1)
GFRA1	ENSG00000151892	1	miR-152-5p (1)
GIGYF2	ENSG00000204120	1	miR-29a-3p (1)
GIPC2	ENSG00000137960	1	miR-145-3p (1)
GJA1	ENSG00000152661	1	miR-29a-3p (1)
GJA3	ENSG00000121743	1	miR-133b (1)
GLP1R	ENSG00000112164	1	miR-15b-5p (1)
GLRX3	ENSG00000108010	1	miR-133b (1)
GMFB	ENSG00000197045	1	miR-152-5p (1)
GNAI2	ENSG00000114353	1	miR-9-5p (1)
GNG12	ENSG00000172380	1	miR-29a-3p (1)
GNS	ENSG00000135677	1	let-7c-3p (1)
GOLGA3	ENSG00000090615	1	miR-145-3p (1)
GOLIM4	ENSG00000173905	1	miR-499a-5p (1)
GPRC5B	ENSG00000167191	1	miR-9-5p (1)
GSK3B	ENSG00000082701	1	miR-29a-3p (1)
GSTO1	ENSG00000148834	1	let-7c-3p (1)
GSTP1	ENSG00000084207	1	miR-15b-5p (1)
GTF2B	ENSG00000137947	1	miR-486-3p (1)
GYG1	ENSG00000163754	1	let-7c-3p (1)
GYS1	ENSG00000104812	1	miR-133b (1)
H1FX	ENSG00000184897	1	let-7c-3p (1)
H2AFV	ENSG00000105968	1	let-7c-3p (1)
HAGH	ENSG00000063854	1	let-7c-3p (1)
HAND2	ENSG00000164107	1	miR-133b (1)
HDAC2	ENSG00000196591	1	let-7c-3p (1)
HEATR3	ENSG00000155393	1	miR-15b-5p (1)
HERC1	ENSG00000103657	1	let-7c-3p (1)
HIC1	ENSG00000177374	1	miR-361-5p (1)
HIGD1A	ENSG00000181061	1	miR-499a-5p (1)
HIGD2A	ENSG00000146066	1	miR-486-3p (1)
HIST1H1C	ENSG00000187837	1	miR-15b-5p (1)
HIST2H2BE	ENSG00000184678	1	miR-101-3p (1)
HIVEP1	ENSG00000095951	1	miR-499a-5p (1)
HLA-E	ENSG00000204592	1	miR-15b-5p (1)
HMGB2	ENSG00000164104	1	miR-15b-5p (1)
HNRNPA2B1	ENSG00000122566	1	miR-101-3p (1)
HNRNPH1	ENSG00000169045	1	miR-499a-5p (1)
HNRNPH3	ENSG00000096746	1	miR-133b (1)
HOMER1	ENSG00000152413	1	let-7c-3p (1)
HOOK3	ENSG00000168172	1	miR-499a-5p (1)
HSDL2	ENSG00000119471	1	miR-15b-5p (1)
HSP90AB1	ENSG00000096384	1	miR-15b-5p (1)
HSP90B1	ENSG00000166598	1	miR-145-3p (1)
HSPA4	ENSG00000170606	1	miR-133b (1)
HSPB6	ENSG00000004776	1	miR-15b-5p (1)
HSPH1	ENSG00000120694	1	miR-133b (1)
HTRA3	ENSG00000170801	1	miR-15b-5p (1)
IARS2	ENSG00000067704	1	miR-152-5p (1)
IDH2	ENSG00000182054	1	let-7c-3p (1)
IFI16	ENSG00000163565	1	miR-29a-3p (1)
IFI44L	ENSG00000137959	1	let-7c-3p (1)
IGF1R	ENSG00000140443	1	let-7c-3p (1)
IGF2,INS-IGF2	ENSG00000167244,ENSG00000129965	1	let-7c-3p (1)
IGF2R	ENSG00000197081	1	miR-133b (1)
IGFBP5	ENSG00000115461	1	miR-15b-5p (1)
IMMT	ENSG00000132305	1	let-7c-3p (1)
IMPA1	ENSG00000133731	1	miR-133b (1)
IQCJ-SCHIP1	ENSG00000250588	1	miR-29a-3p (1)
IREB2	ENSG00000136381	1	miR-29a-3p (1)
IRS2	ENSG00000185950	1	let-7c-3p (1)
ISLR	ENSG00000129009	1	let-7c-3p (1)
ITM2C	ENSG00000135916	1	let-7c-3p (1)
IVNS1ABP	ENSG00000116679	1	miR-133b (1)
JAK2	ENSG00000096968	1	let-7c-3p (1)
JAZF1	ENSG00000153814	1	miR-133b (1)
JPH2	ENSG00000149596	1	miR-15b-5p (1)
KBTBD2	ENSG00000170852	1	let-7c-3p (1)
KCNIP4	ENSG00000185774	1	miR-152-5p (1)
KCTD12	ENSG00000178695	1	let-7c-3p (1)
KDELR2	ENSG00000136240	1	miR-15b-5p (1)
KDM3A	ENSG00000115548	1	let-7c-3p (1)
KDM4A	ENSG00000066135	1	miR-15b-5p (1)
KIAA0195	ENSG00000177728	1	miR-15b-5p (1)
KIAA0232	ENSG00000170871	1	miR-133b (1)
KIAA0430	ENSG00000166783	1	miR-133b (1)
KLC1	ENSG00000126214	1	miR-199b-5p (1)
KLHDC2	ENSG00000165516	1	miR-145-3p (1)
KPNB1	ENSG00000108424	1	miR-15b-5p (1)
KTN1	ENSG00000126777	1	miR-145-3p (1)
LAD1	ENSG00000159166	1	miR-15b-5p (1)
LAMA4	ENSG00000112769	1	miR-9-5p (1)
LARGE	ENSG00000133424	1	miR-130a-3p (1)
LCOR	ENSG00000196233	1	miR-29a-3p (1)
LDB3	ENSG00000122367	1	miR-499a-5p (1)
LETM1	ENSG00000168924	1	miR-210-3p (1)
LGALS3BP	ENSG00000108679	1	let-7c-3p (1)
LHFPL2	ENSG00000145685	1	miR-9-5p (1)
LIN7A	ENSG00000111052	1	miR-361-5p (1)
LINC00702	ENSG00000233117	1	miR-15b-5p (1)
LMNA	ENSG00000160789	1	miR-145-3p (1)
LRP1	ENSG00000123384	1	let-7c-3p (2)
LRP5	ENSG00000162337	1	miR-29a-3p (1)
LRPPRC	ENSG00000138095	1	miR-9-5p (1)
LRRC28	ENSG00000168904	1	miR-499a-5p (1)
LTBP2	ENSG00000119681	1	miR-152-5p (1)
MAEA	ENSG00000090316	1	miR-29a-3p (1)
MAOA	ENSG00000189221	1	miR-133b (1)
MAP3K2	ENSG00000169967	1	miR-199b-5p (1)
MAP4K3	ENSG00000011566	1	let-7c-3p (1)
MAPK1	ENSG00000100030	1	miR-15b-5p (1)
MAPKAP1	ENSG00000119487	1	let-7c-3p (1)
MARK3	ENSG00000075413	1	miR-29a-3p (1)
MAST4	ENSG00000069020	1	let-7c-3p (1)
MB	ENSG00000198125	1	miR-29a-3p (1)
MBD2	ENSG00000134046	1	miR-101-3p (1)
MBNL2	ENSG00000139793	1	miR-15b-5p (1)
MCAM	ENSG00000076706	1	miR-15b-5p (1)
MCF2L	ENSG00000126217	1	let-7c-3p (1)
MCM3	ENSG00000112118	1	miR-133b (1)
MED14	ENSG00000180182	1	let-7c-3p (1)
MESDC2	ENSG00000117899	1	miR-15b-5p (1)
MEX3C	ENSG00000176624	1	miR-361-5p (1)
MFGE8	ENSG00000140545	1	miR-145-3p (1)
MFN2	ENSG00000116688	1	miR-133b (1)
MGAT4B	ENSG00000161013	1	miR-15b-5p (1)
MGLL	ENSG00000074416	1	miR-29a-3p (2)
MIA3	ENSG00000154305	1	let-7c-3p (1)
MICU1	ENSG00000107745	1	miR-499a-5p (1)
MIDN	ENSG00000167470	1	let-7c-3p (1)
MLLT10	ENSG00000078403	1	let-7c-3p (1)
MLLT4	ENSG00000130396	1	miR-130a-3p (1)
MPC1	ENSG00000060762	1	let-7c-3p (1)
MPC2	ENSG00000143158	1	miR-145-3p (1)
MPRIP	ENSG00000133030	1	miR-15b-5p (1)
MRPL3	ENSG00000114686	1	miR-499a-5p (1)
MRPL32	ENSG00000106591	1	miR-486-3p (1)
MRPL35	ENSG00000132313	1	miR-133b (1)
MRPS7	ENSG00000125445	1	miR-152-5p (1)
MSI2	ENSG00000153944	1	miR-101-3p (1)
MT-CO1	ENSG00000198804	1	let-7c-3p (1)
MT-CO2	ENSG00000198712	1	miR-29a-3p (1)
MT-ND4	ENSG00000198886	1	miR-210-3p (1)
MT-ND4L	ENSG00000212907	1	miR-210-3p (1)
MTDH	ENSG00000147649	1	miR-152-5p (2)
MTFR1L	ENSG00000117640	1	miR-486-3p (1)
MTFR1L,RP1-317E23.6	ENSG00000117640,ENSG00000255054	1	miR-133b (1)
MTND4P12	ENSG00000247627	1	let-7c-3p (1)
MTPN	ENSG00000105887	1	miR-152-5p (1)
MTRNR2L1	ENSG00000256618	1	miR-29a-3p (1)
MXD4	ENSG00000123933	1	miR-499a-5p (1)
MYH6	ENSG00000197616	1	miR-145-3p (1)
MYL12B	ENSG00000118680	1	miR-15b-5p (1)
MYL2	ENSG00000111245	1	miR-133b (1)
MYL4	ENSG00000198336	1	miR-15b-5p (1)
MYL6	ENSG00000092841	1	miR-133b (1)
MYL9	ENSG00000101335	1	miR-133b (1)
MYLK3	ENSG00000140795	1	miR-133b (1)
MYO18A,TIAF1	ENSG00000196535,ENSG00000221995	1	miR-152-5p (1)
MYO1C	ENSG00000197879	1	miR-499a-5p (1)
MYOCD	ENSG00000141052	1	miR-9-5p (1)
MYOM3	ENSG00000142661	1	miR-9-5p (1)
NCEH1	ENSG00000144959	1	miR-361-5p (1)
NCL	ENSG00000115053	1	miR-101-3p (1)
NCOR1	ENSG00000141027	1	let-7c-3p (1)
NCOR2	ENSG00000196498	1	let-7c-3p (1)
NDFIP2	ENSG00000102471	1	let-7c-3p (1)
NDN	ENSG00000182636	1	miR-486-3p (1)
NDRG2	ENSG00000165795	1	miR-133b (1)
NDRG4	ENSG00000103034	1	miR-101-3p (1)
NDUFA1	ENSG00000125356	1	miR-199b-5p (1)
NDUFA6	ENSG00000184983	1	miR-145-3p (1)
NDUFA8	ENSG00000119421	1	miR-133b (1)
NDUFAB1	ENSG00000004779	1	miR-133b (1)
NDUFB6	ENSG00000165264	1	miR-133b (1)
NDUFB8,NDUFB8	ENSG00000166136,ENSG00000255339	1	miR-133b (1)
NDUFV2	ENSG00000178127	1	miR-130a-3p (1)
NEK7	ENSG00000151414	1	miR-29a-3p (1)
NEXN	ENSG00000162614	1	miR-133b (1)
NFAT5	ENSG00000102908	1	miR-9-5p (1)
NFE2L1	ENSG00000082641	1	miR-486-3p (1)
NFX1	ENSG00000086102	1	miR-133b (1)
NMRK2	ENSG00000077009	1	miR-199b-5p (1)
NPEPPS	ENSG00000141279	1	miR-133b (1)
NTM	ENSG00000182667	1	miR-133b (1)
NTN4	ENSG00000074527	1	miR-15b-5p (1)
NUAK1	ENSG00000074590	1	miR-145-3p (1)
NUCB1	ENSG00000104805	1	miR-15b-5p (1)
NUP214	ENSG00000126883	1	miR-15b-5p (1)
NUPL1	ENSG00000139496	1	let-7c-3p (1)
ORC2	ENSG00000115942	1	miR-499a-5p (1)
OS9	ENSG00000135506	1	miR-133b (1)
OSBPL9	ENSG00000117859	1	miR-133b (1)
OST4	ENSG00000228474	1	miR-15b-5p (1)
OTUD1	ENSG00000165312	1	let-7c-3p (1)
PABPC1	ENSG00000070756	1	miR-29a-3p (1)
PAIP2	ENSG00000120727	1	miR-133b (1)
PAIP2B	ENSG00000124374	1	miR-101-3p (1)
PALMD	ENSG00000099260	1	miR-133b (1)
PARN	ENSG00000140694	1	miR-15b-5p (1)
PARP1	ENSG00000143799	1	miR-199b-5p (1)
PARP14	ENSG00000173193	1	let-7c-3p (1)
PBX2	ENSG00000204304	1	let-7c-3p (1)
PCBP3	ENSG00000183570	1	miR-152-5p (1)
PCCA	ENSG00000175198	1	let-7c-3p (1)
PCDH7	ENSG00000169851	1	miR-15b-5p (1)
PCGF5	ENSG00000180628	1	miR-130a-3p (1)
PCNX	ENSG00000100731	1	let-7c-3p (1)
PCSK2	ENSG00000125851	1	miR-9-5p (1)
PDCD6IP	ENSG00000170248	1	miR-15b-5p (1)
PDE12	ENSG00000174840	1	let-7c-3p (1)
PDE1C	ENSG00000154678	1	miR-361-5p (1)
PDE3A	ENSG00000172572	1	miR-361-5p (1)
PDE7A	ENSG00000205268	1	let-7c-3p (1)
PDK1	ENSG00000152256	1	miR-145-3p (1)
PDK2	ENSG00000005882	1	let-7c-3p (1)
PDK4	ENSG00000004799	1	miR-15b-5p (1)
PDP1	ENSG00000164951	1	let-7c-3p (1)
PDZD2	ENSG00000133401	1	let-7c-3p (1)
PEBP1	ENSG00000089220	1	miR-145-3p (1)
PER1	ENSG00000179094	1	miR-29a-3p (1)
PFKP	ENSG00000067057	1	miR-9-5p (1)
PHF10	ENSG00000130024	1	let-7c-3p (1)
PHF8	ENSG00000172943	1	miR-486-3p (1)
PIAS1	ENSG00000033800	1	let-7c-3p (1)
PICALM	ENSG00000073921	1	miR-152-5p (1)
PINK1	ENSG00000158828	1	miR-15b-5p (1)
PITPNB	ENSG00000180957	1	miR-133b (1)
PLCL1	ENSG00000115896	1	miR-15b-5p (1)
PLEKHA5	ENSG00000052126	1	miR-29a-3p (1)
PLIN2	ENSG00000147872	1	let-7c-3p (1)
PMPCA	ENSG00000165688	1	let-7c-3p (1)
PNPLA8	ENSG00000135241	1	miR-133b (1)
PODXL	ENSG00000128567	1	miR-130a-3p (1)
POLR2M	ENSG00000255529	1	miR-133b (1)
POR	ENSG00000127948	1	miR-499a-5p (1)
POU2F1	ENSG00000143190	1	let-7c-3p (1)
PPAP2B	ENSG00000162407	1	miR-152-5p (1)
PPFIA1	ENSG00000131626	1	miR-145-3p (1)
PPFIBP1	ENSG00000110841	1	miR-130a-3p (1)
PPM1A	ENSG00000100614	1	miR-9-5p (1)
PPP1R12B	ENSG00000077157	1	miR-152-5p (1)
PPP1R15B	ENSG00000158615	1	let-7c-3p (1)
PPP1R3A	ENSG00000154415	1	let-7c-3p (1)
PPP2R1A	ENSG00000105568	1	miR-145-3p (1)
PPP2R5A	ENSG00000066027	1	miR-210-3p (1)
PPP3CB	ENSG00000107758	1	miR-145-3p (1)
PRDM16	ENSG00000142611	1	miR-133b (1)
PRDX5	ENSG00000126432	1	miR-145-3p (1)
PRELP	ENSG00000188783	1	let-7c-3p (2)
PRKACA	ENSG00000072062	1	miR-15b-5p (1)
PRKCSH	ENSG00000130175	1	miR-15b-5p (1)
PRNP	ENSG00000171867	1	miR-130a-3p (1)
PROS1	ENSG00000184500	1	miR-9-5p (1)
PROX1	ENSG00000117707	1	miR-133b (1)
PRR14L	ENSG00000183530	1	miR-499a-5p (1)
PSMA3	ENSG00000100567	1	miR-130a-3p (1)
PSMB4	ENSG00000159377	1	miR-133b (1)
PSMD11	ENSG00000108671	1	miR-133b (1)
PSMD8	ENSG00000099341	1	miR-145-3p (1)
PSME3	ENSG00000131467	1	miR-101-3p (1)
PSMF1	ENSG00000125818	1	miR-199b-5p (1)
PTPN4	ENSG00000088179	1	let-7c-3p (1)
PUM1	ENSG00000134644	1	miR-499a-5p (1)
PUM2	ENSG00000055917	1	miR-486-3p (1)
RAB12	ENSG00000206418	1	let-7c-3p (1)
RAMP1	ENSG00000132329	1	miR-210-3p (1)
RAN	ENSG00000132341	1	miR-361-5p (1)
RASGRP3	ENSG00000152689	1	miR-499a-5p (1)
RASSF3	ENSG00000153179	1	let-7c-3p (1)
RBBP7	ENSG00000102054	1	let-7c-3p (1)
RBPMS	ENSG00000157110	1	let-7c-3p (1)
RCAN2	ENSG00000172348	1	miR-145-3p (1)
REPS1	ENSG00000135597	1	let-7c-3p (1)
REXO2	ENSG00000076043	1	miR-499a-5p (1)
RFTN1	ENSG00000131378	1	let-7c-3p (1)
RFWD2	ENSG00000143207	1	miR-499a-5p (1)
RGMA	ENSG00000182175	1	miR-101-3p (1)
RHOA	ENSG00000067560	1	miR-210-3p (1)
RMDN1	ENSG00000176623	1	let-7c-3p (1)
RNF24	ENSG00000101236	1	miR-101-3p (1)
RNU1-82P,WEE2	ENSG00000212153,ENSG00000214102	1	miR-145-3p (1)
RNU5A-1	ENSG00000199568	1	miR-499a-5p (1)
RNVU1-19	ENSG00000212544	1	miR-145-3p (1)
RP1-102E24.6	ENSG00000256913	1	miR-133b (1)
RP1-317E23.6	ENSG00000255054	1	miR-486-3p (1)
RP11-192H23.4	ENSG00000258472	1	miR-29a-3p (1)
RP11-21J18.1	ENSG00000265257	1	miR-130a-3p (1)
RP11-33N16.3	ENSG00000259053	1	miR-361-5p (1)
RP11-379K17.4	ENSG00000239219	1	let-7c-3p (1)
RP11-567G24.1	ENSG00000228818	1	miR-15b-5p (1)
RP11-598P20.5	ENSG00000254673	1	miR-499a-5p (1)
RP11-599B13.6,VAMP2	ENSG00000263620,ENSG00000220205	1	miR-133b (1)
RP11-618G20.1	ENSG00000258964	1	let-7c-3p (1)
RP11-664D7.4	ENSG00000248801	1	miR-29a-3p (1)
RP11-6N13.1	ENSG00000251574	1	miR-9-5p (1)
RP11-73M18.2	ENSG00000256500	1	miR-199b-5p (1)
RP11-793H13.8	ENSG00000257379	1	miR-199b-5p (1)
RP13-279N23.2	ENSG00000255275	1	miR-29a-3p (1)
RPL17-C18orf32	ENSG00000215472	1	miR-15b-5p (1)
RPL30	ENSG00000156482	1	miR-145-3p (1)
RPL39P5	ENSG00000214289	1	miR-152-5p (1)
RPL3L	ENSG00000140986	1	miR-133b (1)
RPN1	ENSG00000163902	1	miR-152-5p (1)
RPN2	ENSG00000118705	1	let-7c-3p (1)
RPS12	ENSG00000112306	1	miR-499a-5p (1)
RPS4X	ENSG00000198034	1	miR-29a-3p (1)
RPS6KB1	ENSG00000108443	1	miR-152-5p (1)
RTCB	ENSG00000100220	1	miR-29a-3p (1)
SACS	ENSG00000151835	1	let-7c-3p (1)
SAP18	ENSG00000150459	1	miR-15b-5p (1)
SBDS	ENSG00000126524	1	miR-9-5p (1)
SCAPER	ENSG00000140386	1	miR-130a-3p (1)
SCARA5	ENSG00000168079	1	miR-486-3p (1)
SCARNA2	ENSG00000270066	1	miR-486-3p (1)
SCARNA3	ENSG00000252906	1	miR-499a-5p (1)
SCHIP1	ENSG00000151967	1	miR-29a-3p (1)
SDHB	ENSG00000117118	1	miR-152-5p (1)
SDHC	ENSG00000143252	1	miR-130a-3p (1)
SEC16A	ENSG00000148396	1	miR-499a-5p (1)
SEC22B	ENSG00000223380	1	miR-130a-3p (1)
SEC24B	ENSG00000138802	1	miR-130a-3p (1)
SEC24C	ENSG00000176986	1	miR-199b-5p (1)
SEC31B	ENSG00000075826	1	miR-133b (1)
SEMA3C	ENSG00000075223	1	miR-101-3p (1)
SEMA4C	ENSG00000168758	1	let-7c-3p (1)
SEMA5A	ENSG00000112902	1	miR-133b (1)
SEPT2	ENSG00000168385	1	miR-9-5p (1)
SEPT9	ENSG00000184640	1	miR-210-3p (1)
SERINC3	ENSG00000132824	1	let-7c-3p (1)
SERPINB1	ENSG00000021355	1	miR-133b (1)
SERPINB6	ENSG00000124570	1	miR-29a-3p (1)
SGCB	ENSG00000163069	1	miR-145-3p (1)
SGCD	ENSG00000170624	1	miR-133b (1)
SGCG	ENSG00000102683	1	miR-486-3p (1)
SGPL1	ENSG00000166224	1	miR-9-5p (1)
SHANK3	ENSG00000251322	1	miR-15b-5p (1)
SKA2	ENSG00000182628	1	miR-15b-5p (1)
SLC16A1	ENSG00000155380	1	miR-145-3p (1)
SLC27A6	ENSG00000113396	1	miR-145-3p (1)
SLC40A1	ENSG00000138449	1	miR-15b-5p (1)
SLC44A2	ENSG00000129353	1	let-7c-3p (1)
SLC5A1	ENSG00000100170	1	miR-133b (1)
SLC6A6	ENSG00000131389	1	miR-130a-3p (1)
SLC8A1-AS1	ENSG00000227028	1	miR-499a-5p (1)
SLX4IP	ENSG00000149346	1	miR-361-5p (1)
SMAD5	ENSG00000113658	1	miR-486-3p (1)
SMAD9	ENSG00000120693	1	miR-145-3p (1)
SMARCA1	ENSG00000102038	1	miR-29a-3p (1)
SMARCA5	ENSG00000153147	1	miR-29a-3p (1)
SMYD1	ENSG00000115593	1	miR-210-3p (1)
SMYD2	ENSG00000143499	1	miR-101-3p (1)
SNAPIN	ENSG00000143553	1	miR-210-3p (1)
SNHG1	ENSG00000255717	1	miR-199b-5p (1)
SNHG5	ENSG00000203875	1	miR-361-5p (1)
SNORA76	ENSG00000266402	1	miR-145-3p (1)
SNX5	ENSG00000089006	1	miR-130a-3p (1)
SNX9	ENSG00000130340	1	miR-499a-5p (1)
SORT1	ENSG00000134243	1	let-7c-3p (1)
SPAG9	ENSG00000008294	1	miR-29a-3p (1)
SPARC	ENSG00000113140	1	miR-29a-3p (1)
SPCS3	ENSG00000129128	1	let-7c-3p (1)
SPECC1L,SPECC1L-ADORA2A	ENSG00000100014,ENSG00000258555	1	miR-133b (1)
SPIN1	ENSG00000106723	1	miR-101-3p (1)
SPOCK1	ENSG00000152377	1	miR-9-5p (1)
SPOPL	ENSG00000144228	1	miR-133b (1)
SPPL2A	ENSG00000138600	1	miR-130a-3p (1)
SRPX	ENSG00000101955	1	miR-29a-3p (1)
SRSF1	ENSG00000136450	1	miR-130a-3p (1)
SRSF5	ENSG00000100650	1	let-7c-3p (1)
ST3GAL1	ENSG00000008513	1	let-7c-3p (1)
STAG2	ENSG00000101972	1	miR-499a-5p (1)
STARD7	ENSG00000084090	1	miR-9-5p (1)
SYDE2	ENSG00000097096	1	miR-29a-3p (1)
SYNPO	ENSG00000171992	1	miR-210-3p (1)
SYNPO2L	ENSG00000166317	1	let-7c-3p (1)
TAGLN	ENSG00000149591	1	miR-133b (1)
TAOK1	ENSG00000160551	1	miR-499a-5p (1)
TAX1BP1	ENSG00000106052	1	miR-486-3p (1)
TCF25	ENSG00000141002	1	miR-133b (1)
TCF4	ENSG00000196628	1	miR-101-3p (1)
TCP11L2	ENSG00000166046	1	miR-29a-3p (1)
TENM2	ENSG00000145934	1	miR-210-3p (1)
TEX2	ENSG00000136478	1	miR-133b (1)
TEX36	ENSG00000175018	1	miR-152-5p (1)
TGFBR2	ENSG00000163513	1	miR-130a-3p (1)
TGM2	ENSG00000198959	1	miR-133b (1)
THADA	ENSG00000115970	1	miR-130a-3p (1)
THBS1	ENSG00000137801	1	let-7c-3p (1)
THBS4	ENSG00000113296	1	miR-499a-5p (1)
TLN2	ENSG00000171914	1	miR-9-5p (1)
TM9SF2	ENSG00000125304	1	miR-210-3p (1)
TM9SF3	ENSG00000077147	1	miR-133b (2)
TMBIM6	ENSG00000139644	1	miR-499a-5p (1)
TMED10	ENSG00000170348	1	miR-15b-5p (1)
TMEM110,TMEM110-MUSTN1	ENSG00000213533,ENSG00000248592	1	miR-101-3p (1)
TMEM120A	ENSG00000189077	1	let-7c-3p (1)
TMEM123	ENSG00000152558	1	miR-101-3p (1)
TMEM167A	ENSG00000174695	1	miR-133b (1)
TMEM182	ENSG00000170417	1	miR-29a-3p (1)
TMEM246	ENSG00000165152	1	miR-9-5p (1)
TMEM248	ENSG00000106609	1	miR-29a-3p (1)
TMEM30A	ENSG00000112697	1	miR-29a-3p (1)
TMEM47	ENSG00000147027	1	miR-499a-5p (1)
TMEM70	ENSG00000175606	1	miR-130a-3p (1)
TMLHE	ENSG00000185973	1	miR-29a-3p (1)
TNKS2	ENSG00000107854	1	miR-9-5p (1)
TNNI3	ENSG00000129991	1	let-7c-3p (2)
TNRC6A	ENSG00000090905	1	miR-133b (1)
TOM1L2	ENSG00000175662	1	miR-9-5p (1)
TOMM7	ENSG00000196683	1	miR-199b-5p (1)
TOR1AIP2	ENSG00000169905	1	let-7c-3p (1)
TRAM1	ENSG00000067167	1	miR-29a-3p (1)
TRIM23	ENSG00000113595	1	let-7c-3p (1)
TRIM44	ENSG00000166326	1	miR-133b (1)
TROVE2	ENSG00000116747	1	let-7c-3p (1)
TSC2	ENSG00000103197	1	miR-133b (1)
TSPAN12	ENSG00000106025	1	miR-499a-5p (1)
TSPAN5	ENSG00000168785	1	miR-9-5p (1)
TUSC2	ENSG00000114383	1	let-7c-3p (1)
UBA1	ENSG00000130985	1	miR-486-3p (1)
UBA2	ENSG00000126261	1	miR-133b (1)
UBAC1	ENSG00000130560	1	miR-15b-5p (1)
UBC	ENSG00000150991	1	miR-29a-3p (1)
UBE2V2	ENSG00000169139	1	miR-499a-5p (1)
UBE4A	ENSG00000110344	1	miR-9-5p (1)
UBN2	ENSG00000157741	1	miR-499a-5p (1)
UGCG	ENSG00000148154	1	miR-499a-5p (1)
UQCRB	ENSG00000156467	1	miR-152-5p (1)
UQCRC1	ENSG00000010256	1	let-7c-3p (1)
UQCRC2	ENSG00000140740	1	miR-101-3p (1)
USP22	ENSG00000124422	1	let-7c-3p (1)
USP46	ENSG00000109189	1	miR-130a-3p (1)
USP53	ENSG00000145390	1	miR-15b-5p (1)
VDAC1	ENSG00000213585	1	miR-145-3p (1)
VDAC2	ENSG00000165637	1	miR-133b (1)
VGLL4	ENSG00000144560	1	miR-133b (1)
VWA8	ENSG00000102763	1	miR-133b (1)
WDR74	ENSG00000133316	1	miR-361-5p (1)
WSB1	ENSG00000109046	1	miR-9-5p (1)
WWC3	ENSG00000047644	1	let-7c-3p (1)
XPO4	ENSG00000132953	1	let-7c-3p (1)
XPR1	ENSG00000143324	1	let-7c-3p (1)
XRCC6	ENSG00000196419	1	miR-29a-3p (1)
XRN1	ENSG00000114127	1	let-7c-3p (1)
YME1L1	ENSG00000136758	1	let-7c-3p (1)
YOD1	ENSG00000180667	1	let-7c-3p (1)
YWHAB	ENSG00000166913	1	miR-486-3p (1)
YWHAG	ENSG00000170027	1	let-7c-3p (1)
ZBTB38	ENSG00000177311	1	miR-486-3p (1)
ZCCHC14	ENSG00000140948	1	miR-499a-5p (1)
ZEB1	ENSG00000148516	1	miR-101-3p (1)
ZFAND3	ENSG00000156639	1	let-7c-3p (1)
ZFHX3	ENSG00000140836	1	let-7c-3p (2)
ZNF644	ENSG00000122482	1	miR-152-5p (1)
ZNF710	ENSG00000140548	1	miR-486-3p (1)
